# Supplementary material for: Patatin-Related Phospholipase pPLAIIIγ Involved in Osmotic and Salt Tolerance in Arabidopsis
Source: Plants (Basel). 2020 May 20;9(5):650. doi: 10.3390/plants9050650 (PMC7284883; doi:10.3390/plants9050650)
Supplement: Supplementary file 1 [file plants-09-00650-s001.zip]

Archive with 6 entries (6 files):
- Excel 1 Gene expression data.xlsx
- Excel 2 Osmotic and salt stress data.xlsx
- Excel 3 FFA and Lysolipids data.xlsx
- Figure S1, 2.docx
- Legends for the supplemental Excel files.docx
- Table S1.docx
