# Supplementary material for: Patatin-Related Phospholipase pPLAIIIγ Involved in Osmotic and Salt Tolerance in Arabidopsis
Source: Plants (Basel). 2020 May 20;9(5):650. doi: 10.3390/plants9050650 (PMC7284883; doi:10.3390/plants9050650)
Supplement: Supplementary file 1 [file plants-09-00650-s001.zip › Excel 1 Gene expression data.xlsx]

## Sheet: sheet 1
	Relative gene expression of pPLAIIIγ in WT, KO, OE, and COM lines by qPCR (Figure 1c).
	Well	Fluor	Target	Content	Sample	Biological Set Name	Cq	Cq Mean	ΔCq	Starting Quantity (SQ)	Log Starting Quantity	SQ Mean	SQ Std. Dev	Set Point	Well Note	Cq Mean	ΔΔCq ( to WT0)	RQ ( to WT0)
	A01	SYBR	1WTI	Pos Ctrl			21.5808	22.1317	0				0	72
	B01	SYBR	1WTII	Pos Ctrl			22.5342						0	72
	C01	SYBR	1WTIII	Pos Ctrl			22.0701						0	72
	A02	SYBR	1KOI	Pos Ctrl			21.7908	21.863					0	72
	B02	SYBR	IKOII	Pos Ctrl			22.0754						0	72
	C02	SYBR	1KOIII	Pos Ctrl			21.7229						0	72
	A03	SYBR	IOE2I	Pos Ctrl			20.4108	20.8304					0	72
	B03	SYBR	1OE2II	Pos Ctrl			21.2982						0	72
	C03	SYBR	1OE2III	Pos Ctrl			20.7822						0	72
	A04	SYBR	1OE3II	Pos Ctrl			21.3364	21.3202					0	72
	B04	SYBR	1OE3II	Pos Ctrl			21.3419						0	72
	C04	SYBR	1OE3III	Pos Ctrl			21.2823						0	72
	D01	SYBR	1COMI	Pos Ctrl			22.0254	22.3176					0	72
	D02	SYBR	ICOMII	Pos Ctrl			22.3671						0	72
	D03	SYBR	1COMIII	Pos Ctrl			22.5139						0	72
	D04	SYBR	1COMIV	Pos Ctrl			22.3642						0	72
	E01	SYBR	1WTI	Unkn			28.4459		6.3142				0	72		6.25939	0.0548132	0.962719
	F01	SYBR	1WTII	Unkn			28.4784		6.34674				0	72			0.087345	0.941253
	G01	SYBR	1WTIII	Unkn			28.2489		6.11723				0	72			-0.142158	1.10355
	E02	SYBR	1KOI	Unkn			31.4215		9.55849			0	0	72			3.2991	0.101595
	F02	SYBR	1KOII	Unkn			31.311		9.44799				0	72			3.1886	0.109682
	G02	SYBR	1KOIII	Unkn			32.0276		10.1646				0	72			3.90521	0.0667446
	E03	SYBR	1OE2I	Unkn			22.4671		1.63675				0	72			-4.62264	24.635
	F03	SYBR	1OE2II	Unkn			22.6823		1.8519				0	72			-4.40749	21.222
	G03	SYBR	1OE2III	Unkn			23.0439		2.2135				0	72			-4.04589	16.5171
	E04	SYBR	1OE3I	Unkn			22.567		1.24682				0	72			-5.01257	32.28
	F04	SYBR	1OE3II	Unkn			22.6953		1.37508				0	72			-4.88431	29.534
	G04	SYBR	1OE3III	Unkn			22.5508		1.23062				0	72			-5.02877	32.6445
	H01	SYBR	1COMI	Unkn			28.2776		5.95997				0	72			-0.299419	1.23065
	H02	SYBR	1COMII	Unkn			28.5795		6.2619				0	72			0.00251028	0.998262
	H03	SYBR	1COMIII	Unkn			28.6234		6.30581				0	72			0.0464226	0.968335
	H04	SYBR	1COMIV	Unkn			28.4418		6.12416				0	72			-0.135225	1.09826
			WT	KO	OE2	OE3	Com		WT	KO	OE2	OE3	Com
		1WTI	0.962719	0.101595	24.635	32.28	1.23065		0.0192544	0.0020319	0.4927	0.645601	0.024613
		1WTII	0.941253	0.109682	21.222	29.534	0.998262		0.0188251	0.00219365	0.424441	0.590681	0.0199652
		1WTIII	1.10355	0.0667446	16.5171	32.6445	0.968335		0.0220711	0.00133489	0.330342	0.652891	0.0193667
							1.09826						0.0219653
		average	0.0200502	0.00185348	0.415828	0.629724	0.0214775
		SD	0.00176328	0.000456334	0.0815209	0.0340084	0.00236725
		SE	0.00101803	0.000263464	0.0470661	0.0196348	0.00118362
		WT	0.0200502	0.00101803	0.0100251		0.000509014				0.000509014
		KO	0.00185348	0.000263464	0.00092674		0.000131732				0.000131732
		OE2	0.415828	0.0470661	0.207914		0.0235331				0.0235331
		OE3	0.629724	0.0196348	0.314862		0.00981738				0.00981738
		Com	0.0214775	0.00118362	0.0107388		0.000591811				0.000591811
			0.0100251	0.000509014
			0.00092674	0.000131732
			0.207914	0.0235331
			0.314862	0.00981738
			0.0107388	0.000591811

## Sheet: sheet 2
	Transcript level of pPLAIIIγ measured by qPCR in leaves and roots of WT with and without 100 mM NaCl at different time points (1-24 h) (Figure 7).
pPLAIIIc	LEAF		WT0	WT1	WT3	WT6	WT12	WT24
		rep I	1.08503	0.676917	1.57318	0.860728	1.2899	1.98975
		rep II	1.03615	0.700512	1.6902	1.01913	1.30785	1.83184
		rep III	0.896692	0.794275	1.42484	0.858804	1.53616	1.63059
		rep IV	0.991955	0.838256	1.4333	0.657553	1.06685	1.52477
		average	1.00246	0.75249	1.53038	0.849055	1.30019	1.74424
		SD	0.0801034	0.0764086	0.126408	0.148134	0.191744	0.207389
		SE	0.0400517	0.0382043	0.063204	0.0740672	0.0958718	0.103694
	ROOT
			WT0	WT1	WT3	WT6	WT12	WT24
			1.00752	2.05302	2.69928	0.767314	1.36402	0.480745
			1.06276	2.1908	2.35212	0.82781	1.29604	0.59635
			0.929066	3.23692	2.21871	0.859725	1.21155	0.533336
			1.00522	2.91342	2.23377	0.901368	0.980745	0.636559
		average	1.00114	2.59854	2.37597	0.839054	1.21309	0.561747		3.45326	1.55254
		SD	0.0549221	0.568777	0.223643	0.0565198	0.166981	0.0687088
		SE	0.0274611	0.284389	0.111821	0.0282599	0.0834907	0.0343544
		sig.diff.t	0.9794	0.00683104	0.00148802	0.905917	0.519308	0.000662906
			leaf		root
			WT		WT
		0h	1.00246	0.0400517	1.00114	0.0274611
		1h	0.75249	0.0382043	2.59854	0.284389
		3h	1.53038	0.063204	2.37597	0.111821
		6h	0.849055	0.0740672	0.839054	0.0282599
		12h	1.30019	0.0958718	1.21309	0.0834907
		24h	1.74424	0.103694	0.561747	0.0343544

## Sheet: sheet 3
		Transcript levels of SOS2 quantified by qPCR in roots of WT and KO seedlings with 0 or 100 mM NaCl treatments at different time points (1-24 h) (Figure 7).
	AtSOS2	gene: 4142;
																	RQ
			WT0	WT1	WT3	WT6	WT12	WT24		KO0	KO1	KO3	KO6	KO12	KO24			OE20	OE21	OE23	OE26	OE212	OE224		OE30	OE31	OE33	OE36	OE312	OE324
		rep I	0.978774	2.06597	2.7358	1.24084	1.03438	1.60014		1.21652	0.378406	0.199784	0.369639	0.374548	0.264817		rep I	0.800608	1.38066	4.1191	3.17795	0.924334	0.598126		0.998855	1.50663	9.75712	2.15812	1.24453	0.833673
		rep II	0.986086	2.25358	2.91744	1.1117	1.21024	1.56957		1.06973	0.382593	0.268842	0.272161	0.0855119	0.13383		rep II	0.997389	1.59473	3.85195	3.47963	1.00496	0.542101		1.26791	1.22139	9.69362	2.80528	1.12526	0.865121
		rep III	0.846042	2.22939	2.89074	1.21925	0.959743	1.1183		0.907686	0.364982	0.241801	0.168293	0.241635	0.338591		rep III	1.07609	1.47745	3.73085	3.77365	0.948232	0.732695		0.952018	1.61482	7.84972	1.95558	0.927413	1.1105
		rep IV	1.22465	2.35981	3.17658	0.99689	1.20032	2.17441		0.84658	0.45223	0.275446	0.25665	0.300658	0.251425		rep IV	1.16377	1.67392	4.26222	2.21979	1.17694	0.588711		0.801023	1.68917	9.46543	2.24438	1.07641	1.0704
		average	1.00889	2.22719	2.93014	1.14217	1.10117	1.61561		1.01013	0.394553	0.246468	0.266686	0.250588	0.247166		average	1.00946	1.53169	3.99103	3.16276	1.01361	0.615408		1.00495	1.508	9.19147	2.29084	1.0934	0.969925
		SD	0.157583	0.12149	0.182771	0.11212	0.124083	0.432797		0.166728	0.0391784	0.0343584	0.0824849	0.122751	0.0847214		SD	0.154937	0.129041	0.242885	0.674046	0.11401	0.081938		0.194572	0.20525	0.903228	0.363692	0.13127	0.140719
		SE	0.0787917	0.0607451	0.0913853	0.0560602	0.0620416	0.216399		0.083364	0.0195892	0.0171792	0.0412425	0.0613755	0.0423607		SE	0.0774684	0.0645207	0.121442	0.337023	0.0570049	0.040969		0.0972861	0.102625	0.451614	0.181846	0.0656349	0.0703596
		sig.diff.t								0.991702	2.11774e-05	5.45355e-05	2.87124e-05	6.70868e-05	0.00676394		sig.diff.t	0.996004	0.000230307	0.000591298	0.00828516	0.33904	0.0171998		0.975989	0.00197375	0.000569484	0.0054569	0.934279	0.0526631
			WT		KO		OE2		OE3
		0h	1.00889	0.0787917	1.01013	0.083364	1.00946	0.0774684	1.00495	0.0972861
		1h	2.22719	0.0607451	0.394553	0.0195892	1.53169	0.0645207	1.508	0.102625
		3h	2.93014	0.0913853	0.246468	0.0171792	3.99103	0.121442	9.19147	0.451614
		6h	1.14217	0.0560602	0.266686	0.0412425	3.16276	0.337023	2.29084	0.181846
		12h	1.10117	0.0620416	0.250588	0.0613755	1.01361	0.0570049	1.0934	0.0656349
		24h	1.61561	0.216399	0.247166	0.0423607	0.615408	0.040969	0.969925	0.0703596

## Sheet: sheet 4
		Transcript levels of SOS3 quantified by qPCR in roots of WT and KO seedlings with 0 or 100 mM NaCl treatments at different time points (1-24 h) (Figure 7)
	gene	4344
	AtSOS3
				OE20	OE21	OE23	OE26	OE212	OE24	OE30	OE31	OE33	OE36	OE312	OE324		WT0	WT1	WT3	WT6	WT12	WT24		OK0	OK1	OK3	OK6	OK12	OK24
				0.775013	1.07136	2.2839	2.36786	0.937851	0.864201	1.01366	1.0779	19.1284	4.70377	0.79608	1.16739		0.919629	1.14788	3.01906	1.19511	1.4066	1.06976		1.12865	1.17443	1.04778	0.705711	0.830356	1.13245
				1.00105	1.0223	2.9599	1.50445	1.10294	0.989374	0.797255	1.06793	16.1221	4.4401	0.902022	1.3025		0.789414	1.90177	2.93023	1.3345	1.1865	0.939335		0.734644	0.987544	0.87784	0.922645	0.62281	1.37041
				1.13729	1.48498	3.1714	1.83786	1.13014	1.24177	0.872717	0.925563	20.1123	3.68696	0.936538	1.65242		1.31363	1.15754	1.97167	1.88806	1.4815	0.98724		1.12865	0.966497	1.17784	0.738332	0.834318	0.911831
				1.13335	1.16925	3.00525	2.15958	1.30844	0.84493	1.41787	1.10785	25.9151	3.80628	1.17304	1.99321		1.0486	1.13488	2.32009	1.32929	1.47798	1.41853		1.06858	0.861497
			average	1.01168	1.18697	2.85511	1.96744	1.11984	0.985069	1.02538	1.04481	20.3195	4.15928	0.95192	1.52888		1.01782	1.33552	2.56026	1.43674	1.38814	1.10372		1.01513	0.997493	1.03449	0.788896	0.762494	1.13823
			SD	0.170006	0.207852	0.39151	0.377889	0.151749	0.182722	0.276608	0.0812871	4.09838	0.490924	0.159066	0.370939		0.223801	0.377616	0.500497	0.307721	0.138789	0.21668		0.189122	0.130208	0.150442	0.116973	0.120987	0.229345
			SE	0.085003	0.103926	0.195755	0.188945	0.0758744	0.0913612	0.138304	0.0406436	2.04919	0.245462	0.0795329	0.18547		0.1119	0.188808	0.250248	0.15386	0.0693946	0.10834		0.094561	0.0651039	0.086858	0.0675343	0.0698516	0.132413
			sig.diff.test	0.966654	0.523428	0.391186	0.0741166	0.0404497	0.435427	0.967549	0.221801	0.00294834	0.000219895	0.00637315	0.106623									0.98597	0.171495	0.00576894	0.0178613	0.00167224	0.849324
				WT		KO		OE2		OE3
				1.01782	0.1119	1.01513	0.094561	1.01168	0.085003	1.02538	0.138304
				1.33552	0.188808	0.997493	0.0651039	1.18697	0.103926	1.04481	0.0406436
				2.56026	0.250248	1.03449	0.086858	2.85511	0.195755	20.3195	2.04919
				1.43674	0.15386	0.788896	0.0675343	1.96744	0.188945	4.15928	0.245462
				1.38814	0.0693946	0.762494	0.0698516	1.11984	0.0758744	0.95192	0.0795329
				1.10372	0.10834	1.13823	0.132413	0.985069	0.0913612	1.52888	0.18547

## Sheet: sheet 5
Transcript levels of AtCBL10 quantified by qPCR in roots of WT and KO seedlings with 0 or 100 mM NaCl treatments at different time points (1-24 h) (Figure 7).
gene
4546
AtCBL10		OE20	OE21	OE23	OE26	OE212	OE24		OE30	OE31	OE33	OE36	OE312	OE324
	rep I	0.950969	0.869372	0.83414	0.732104	1.19227	1.26757		0.719899	1.0366	10.1702	1.36129	0.791979	5.47146
	rep II	0.915187	0.808954	0.636272	1.40163	0.647963	0.75224		1.13449	0.986218	10.625	1.12868	1.16992	4.76011
	rep III	1.0222	0.809172	0.74812	0.782389	1.0845	0.684524		0.797664	1.12845	19.548	1.29153	0.668141	5.14483
	rep IV	1.12406	1.08862	1.21639	1.0637	1.53054	1.38022		1.53499	2.04648	10.8646	0.984556	1.39166	4.4793
	average	1.0031	0.89403	0.858731	0.994956	1.11382	1.02114		1.04676	1.29944	12.8019	1.19151	1.00543	4.96393
	SD	0.0920905	0.132807	0.251825	0.307887	0.364096	0.353686		0.371912	0.501498	4.50657	0.168926	0.334442	0.434638
	SE	0.0460453	0.0664033	0.125913	0.153943	0.182048	0.176843		0.185956	0.250749	2.25328	0.084463	0.167221	0.217319
	sig.diff.test	0.978716	0.161019	3.08845e-06	0.0554956	0.140314	0.707081		0.842843	0.395718	0.028894	0.00242128	0.239733	1.71039e-05
		WT0	WT1	WT3	WT6	WT12	WT24		KO0	KO1	KO3	KO6	KO12	KO24
		0.870103	0.979614	3.99411	0.45301	0.530346	0.855122		0.890091	0.549387	0.412956	0.364907	0.236825	0.185677
		1.15714	0.905092	3.69341	0.543788	0.547213	0.829933		1.01121	0.375682	0.384024	0.540681	0.198536	0.109324
		0.978507	1.07976	4.27283	0.546675	0.677302	1.07144		0.800035	0.591175	0.708276	0.182926	0.217546	0.132549
	sig.diff.test	1.01503	1.22576	3.73442	0.5935	1.12664	1.77515		1.38873	0.817416	0.433985	0.420655	0.207367	0.10401
	sig.diff.test								0.908806	0.00765984	5.70536e-06	0.122995	0.035835	0.0197323
	average	1.0052	1.04756	3.92369	0.534243	0.720374	1.13291		1.02251	0.583415	0.48481	0.377292	0.215069	0.13289
	SD	0.118527	0.13869	0.268148	0.0587534	0.278687	0.44167		0.259019	0.181776	0.150378	0.148893	0.016453	0.0373098
	SE	0.0592637	0.0693452	0.134074	0.0293767	0.139343	0.220835		0.129509	0.090888	0.0751892	0.0744467	0.00822652	0.0186549
		WT		KO		OE2		OE3
		1.0052	0.0592637	1.02251	0.129509	1.0031	0.0460453	1.04676	0.185956
		1.04756	0.0693452	0.583415	0.090888	0.89403	0.0664033	1.29944	0.250749
		3.92369	0.134074	0.48481	0.0751892	0.858731	0.0370388	12.8019	2.25328
		0.534243	0.0293767	0.377292	0.0744467	0.994956	0.0723385	1.19151	0.084463
		0.720374	0.139343	0.215069	0.00822652	1.11382	0.151697	1.00543	0.167221
		1.13291	0.220835	0.13289	0.0186549	1.02114	0.176843	4.96393	0.217319
