# Supplementary material for: Patatin-Related Phospholipase pPLAIIIγ Involved in Osmotic and Salt Tolerance in Arabidopsis
Source: Plants (Basel). 2020 May 20;9(5):650. doi: 10.3390/plants9050650 (PMC7284883; doi:10.3390/plants9050650)
Supplement: Supplementary file 1 [file plants-09-00650-s001.zip › Excel 2 Osmotic and salt stress data.xlsx]

## Sheet: Fig.1e
		Fig. 1e. Measurement of primary root length of WT, KO, and COM lines under NaCl stresses.
		0 mM			75 mM			100 mM
		WT	γ-KO	COM	WT	γ-KO	COM	WT	γ-KO	COM
		30.922	59.034	31.406	41.817	29.481	42.964	19.977	9.443	21.047
		25.074	42.791	28.937	41.663	18.941	41.857	41.292	36.299	32.057
		26.684	41.01	30.726	20.151	22.225	32.475	27.008	15.53	25.381
		46.418	26.173	42.486	45.452	40.796	46.732	36.762	18.481	32.059
		41.314	39.834	38.946	40.638	38.524	39.452	25.129	44.925	27.079
		50.747	20.548	41.921	44.065	39.765	45.068	27.921	29.448	23.271
		44.663	42.084	26.384	22.437	24.016	36.871	25.445	36.977	23.584
		39.235	45.728	35.098	37.471	22.528	26.746	43.579	39.571	35.721
		32.998	43.913	40.201	39.348	21.27	38.649	31.287	20.629	22.958
		58.319	51.603	49.364	30.902	12.26	33.561	14.571	16.213	20.361
		47.282	46.997	36.832	39.719	15.401	43.042	38.174	17.206	35.905
		43.732	43.909	33.261	39.252	18.671	37.927	28.372	18.491	25.038
		24.083	44.223	44.273	41.682	29.029	38.483	27.842	15.016	26.046
		18.734	28.726	41.281	38.352	32.693	41.352	41.789	38.764	29.017
		49.544	41.366	51.746	35.859	35.719	36.967	29.788	21.267	31.047
		30.731	47.665	23.746	32.707	41.447	36.894	28.852	9.044	40.241
		29.27	46.37	55.273	39.703	16.722	38.472	35.186	7.274	32.491
		52.056	31.644	45.736	31.175	19.848	34.401	39.45	32.387	40.173
		64.865	49.194	51.184	42.495	28.101	34.548	35.754	39.887	34.281
		32.213	37.411	34.563	36.658	45.178	35.968	38.16	10.132	36.039
		34.847	42.945	36.243	42.798	23.348	43.109	19.873	12.654	20.486
		32.092	25.638	45.212	39.415	19.561	38.926	17.648	18.765	16.938
		43.16	38.136	34.273	25.43	27.051	27.958	13.557	13.555	16.491
		50.692	44.897	49.263	40.188	22.394	38.846	27.877	9.567	19.038
		33.286	31.303	38.935	30.043	27.388	28.937	15.402	11.665	16.937
		54.175	40.957	48.263	34.463	28.43	41.093	16.656	13.147	18.605
		47.902	44.415	44.384	38.055	23.859	38.624	14.861	11.807	18.482
		34.207	43.634	28.986	37.246	19.335	30.985	22.676	24.229	23.597
		29.406	45.719	42.384	35.577	24.717	37.928	28.117	28.26	26.849
		35.286	23.639	38.372	35.36	41.05	27.95	22.025	11.817	21.094
		49.301	47.245	45.163	25.369	45.123	23.462	19.22	11.976	21.475
		36.022	32.379	39.463	20.289	35.564	32.469	17.885	12.914	22.395
		60.237	48.745	43.172	29.635	22.411	30.174	21.1	28.438	20.948
		24.495	37.885	53.261	37.224	23.174	39.089	24.235	11.395	22.049
		22.421	48.509	42.173	29.463	33.389	31.492	20.722	14.552	23.095
		47.323	37.766	28.153	34.516	32.294	20.281	20.95	11.332	21.482
		48.118	50.865	36.263	32.671	22.996	42.947	23.69	12.771	24.689
		51.514	59.22	51.514	33.246	23.421	38.094	21.88	10.537	23.485
		28.07	56.222	42.173	17.646	43.021	29.038	15.134	11.513	19.372
		33.696	24.564	44.362	24.527	25.198	29.038	14.064	14.082	26.962
		34.616	30.244	41.873	38.65	25.984	35.914	23.617	9.761	42.053
		44.859	23.1	35.536	21.462	24.907	35.721	43.139	9.287	39.095
					39.415	43.911	41.203	18.53	10.617	36.904
					39.467	17.755	37.934	26.536	19.186	24.371
					39.343	42.595	41.382	26.171	17.152	35.906
					46.98	41.863	35.987	25.925	14.984	25.481
					35.563	37.87	38.904	25.006	12.522	24.608
					33.28	44.12	34.281	35.804	39.139	39.571
					44.513	28.23	42.496	32.115	17.599	30.486
					38.268	32.152	36.096	31.07	17.702	28.492
					37.686	15.175	41.309	24.086	9.878	15.396
					38.881	22.976	29.472	17.176	6.791	25.638
					34.068	19.742	36.068	20.301	14.914	14.096
					26.519	16.601	23.385	14.943	10.413	20.371
					24.604	19.831	26.483	19.03	18.026	23.192
					38.725	21.464	37.947	20.715	15.626	21.593
					34.518	18.623	35.096	23.278	18.493	14.592
					38.952			16.975	30.451	22.195
					36.362			30.199	8.444	27.471
								19.104	12.621	21.406
	average	39.6335	40.6726	40.3044	35.118	27.8972	35.8342	25.4605	18.0928	25.853
	SD	11.2283	9.71651	7.67419	6.82355	9.19479	5.794	8.08593	9.69243	7.09525
	SE	1.73257	1.49929	1.18415	0.888351	1.21788	0.767435	1.04389	1.25129	0.915992
	Sig.diff.test		0.651409			5.59759e-06			1.50895e-05
		WT		KO		com
	0	39.6335	1.73257	40.6726	1.49929	40.3044	1.1842
	75	35.118	0.888351	27.8972	1.21788	35.8342	0.767435
	100	25.4605	1.04389	18.0928	1.25129	25.853	0.915992

## Sheet: Fig.1f
Fig. 1f. Measurement of primary root dry weight of WT, KO, and COM lines under NaCl stresses.
10 d aftertransfer treated with or without NaCl (harvest on 5/9, 10/2017)
weight of seedlings treated with 0 mM NaCl								weight of seedlings treated with75 mM NaCl								weight of seedlings treated with 100 mM NaCl
	genotype	repeat	number of plants	fresh weight (mg)	dry weight	dry weight/20 seedlings (mg)			genotype	repeat	number of plants	fresh weight (mg)	dry weight	dry weight/20 seedlings (mg)			genotype	repeat	number of plants	fresh weight (mg)	dry weight	dry weight/20 seedlings (mg)
	WT	I	20	77.5	5.154	5.154			WT	I	19	74.3	4.876	5.13263			WT	I	19	70.97	4.692	4.93895
		II	20	76.8	4.684	4.684				II	19	92.5	5.028	5.29263				II	19	70.82	4.386	4.61684
		III	20	116.4	6.658	6.658				III	20	72.3	4.57	4.57				III	19	91.02	4.981	5.24316
	γ-KO	I	20	82.6	5.836	5.836			γ-KO	I	19	55.7	3.93	4.13684			γ-KO	I	19	76.56	4.002	4.21263
		II	19	72.1	4.844	5.09895				II	20	77.4	4.068	4.068				II	20	56.48	3.553	3.553
		III	19	114.4	6.392	6.72842				III	20	58.3	3.504	3.504				III	19	53.82	3.402	3.58105
	Com	I	20	80.475	5.237	5.237			Com	I	20	78.63	4.396	4.396			Com	I	20	89.36	5.373	5.373
		II	19	71.472	4.784	5.03579				II	19	76.46	5.271	5.54842				II	20	75.94	4.086	4.086
		III	20	110.953	6.593	6.593				III	20	91.74	5.596	5.596				III	19	70.46	4.807	5.06
dry weight/20 seedlings (mg)	0 mM	75 mM	100 mM			dry weight by NaCl
	WT	WT	WT				WT		KO		Com
average	5.49867	4.99842	4.93298			0	5.49867	0.595333	5.88779	0.471101	5.62193	0.488997
SD	1.03115	0.37955	0.3132			75	4.99842	0.219133	3.90295	0.200461	5.18014	0.392311
SE	0.595333	0.219133	0.180826			100	4.93298	0.180826	3.78223	0.23647	4.83967	0.387514
	γ-KO	γ-KO	γ-KO
average	5.88779	3.90295	3.78223
SD	0.81597	0.347209	0.373004
SE	0.471101	0.200461	0.23647
Sig.diff.test	0.635268	0.0210452	0.0149476
	Com	Com	Com
average	5.62193	5.18014	4.83967
SD	0.846968	0.679502	0.671195
SE	0.488997	0.392311	0.387514
Sig.diff.test

## Sheet: Fig.2b
Fig. 2b. Quantification of root length in response to different levels of sorbitol.
7 d after germination (sowed directly on plates) treated with or without sorbitol
root length (mm)	0 mM		100 mM sorbitol		150 mM		250 mM		300 mM
	WT	γ-KO	WT	γ-KO	WT	γ-KO	WT	γ-KO	WT	γ-KO
	20.449	39.25	28.467	29.052	32.335	46.916	35.313	22.503	26.834	18.852
	36.503	32.257	31.718	33.309	38.855	32.36	31.966	28.825	28.685	13.934
	28.318	46.425	31.565	19.331	39.285	25.957	31.831	29.12	33.334	21.154
	36.892	24.723	36.849	23.142	25.095	25.198	40.345	24.571	29.945	25.426
	39.954	32.905	33.295	13.219	42.077	37.523	40.083	21.457	36.166	12.221
	39.47	43.073	30.565	26.015	38.633	41.803	39.248	28.913	34.326	28.278
	39.562	38.107	32.524	16.553	36.761	24.554	27.092	25.83	30.264	30.937
	45.785	40.1	38.494	26.223	46.46	40.268	25.441	36.865	23.306	25.811
	35.493	38.65	34.675	24.071	42.912	31.331	35.829	26.434	31.446	20.596
	27.668	42.949	35.471	26.108	47.126	39.492	17.222	17.256	32.489	34.493
	33.46	38.495	32.966	24.209	27.704	17.288	26.386	10.172	38.357	24.934
	32.398	38.6	35.455	21.643	45.675	21.32	25.745	26.857	23.24	20.724
	38.086	39.662	40.181	32.936	38.723	36.093	35.181	31.483	9.439	11.766
	29.746	37.018	39.804	15.692	40.863	35.184	35.351	13.787	25.939	17.909
	33.717	43.762	38.112	24.707	38.051	27.249	36.676	27.651	40.63	14.378
	36.377	39.164	36.153	27.617	38.787	32.954	30.009	21.588	30.888	27.707
	40.876	38.606	41.335	23.886	39.208	38.844	37.419	37.84	25.752	28.065
	38.664	36.564	39.025	27.232	37.458	21.134	36.604	26.679	25.606	25.599
	40.218	34.939	40.689	31.765	13.828	30.252	36.507	29.223	34.459	10.975
	35.305	35.429	26.681	16.874	42.074	47.571	30.373	28.389	37.043	21.096
	44.172	39.311	47.437	11.041	36.846	32.104	33.403	17.354	32.681	26.071
	27.715	33.471	45.734	16.354	40.488	43.147	34.516	18.587	27.293	21.566
	45.563	36.664	36.51	42.184	41.166	20.22	20.868	29.527	14.647	26.984
	37.419	40.627	39.669	39.119	36.336	46.872	23.819	27.731	21.137	29.145
	45.492	32.362	44.753	40.789	45.358	21.744	33.252	14.228	39.075	22.713
	36.727	35.052	44.983	42.503	28.633	28.381	35.396	36.721	28.497	20.61
	28.7	39.105	34.502	32.216	25.993	19.117	36.468	32.729	22.202	23.404
	36.132	27.95	31.204	32.137	19.71	19.649	29.339	34.379	24.476	30.431
	32.523	27.813	31.978	20.998	34.759	18.251	29.694	35.407	24.392	31.602
	32.899	26.265	40.458	16.964	39.171	26.725	38.087	27.765	20.815	19.866
	26.889	37.185	39.008	36.983	28.043	19.284	40.355	30.99	20.247	18.157
	31.753	45.995	39.684	36.687	36.556	18.854	32.505	27.855	26.082	16.517
	33.792		39.452	39.988	40.274	33.772	31.547	21.416	9.79	21.844
	38.126		23.73	37.759	44.914	18.965	38.515	17.667	31.367	16.513
	44.332		35.83	35.784	37.905	18.87	29.213	20.866	27.925	18.19
	48.937		35.223	34.072	23.091	23.285	31.956	31.138	32.002	17.537
	42.305		22.998	25.838	43.397	39.659	35.891	32.427	29.682	28.506
	46.465		39.523	15.023	30.459	17.3	29.753	32.17	38.215	24.091
	39.272		38.932				27.662	34.528	25.564	23.054
	42.106		39.55				35.637	32.564	29.266	25.206
							35.539	31.635	24.885	9.914
							30.456	32.713	26.051	32.626
							34.036	36.913	25.281	21.243
							34.722	34.811	32.41	11.128
							37.591	26.371	32.165	26.417
							36.432	26.321	30.436	30.264
							38.338	34.254	33.928	25.784
							32.347	20.874	22.466	22.322
							21.034	26.595	29.196	32.976
							28.425	22.088	17.88	20.387
							33.506	30.258	13.8	26.645
							31.961	33.341	33.077	22.894
							17.602	20.149	12.452	28.202
							34.466	37.261	21.414	35.663
							26.804	39.742	30.094	29.59
								31.981	33.529	24.81
									35.364	20.431
									31.753	16.872
										16.351
root length (mm)	0 mM	100 mM	150 mM	250 mM	300 mM
	WT	WT	WT	WT	WT
average	36.7565	36.4476	36.3796	32.5987	27.8502
SD	6.28633	7.70944	5.51351	5.49953	7.06502
SE	0.993956	1.25064	0.871762	0.741556	0.927683
	γ-KO	γ-KO	γ-KO	γ-KO	γ-KO
average	36.9524	29.4603	27.369	26.2765	22.2841
SD	5.28144	9.48272	8.82097	6.73908	6.20097
SE	0.933636	1.5383	1.43095	0.900547	0.807298
		0.000746996	1.2374e-06	0.000205864	0.000140435
	36.7565	36.4476	36.3796	32.5987	27.8502
	0.993956	1.25064	0.871762	0.741556	0.927683
	36.9524	29.4603	27.369	26.2765	22.2841
	0.933636	1.5383	1.43095	0.900547	0.807298
	WT		KO
0	36.7565	0.994	36.9524	0.9336
100	36.4476	1.2506	29.4603	1.5383
150	36.3796	0.8718	27.369	1.4309
250	32.5987	0.7416	26.2765	0.9005
300	27.8502	0.9277	22.2841	0.8073

## Sheet: Fig.2c
Fig. 2c. Quantification of dry weight in response to different levels of sorbitol.
							7 d after germination (sowed) treated with or without sorbitol
weight of seedlings treated with 0 mM sorbitol								weight of seedlings treated with 100 mM sorbitol								weight of seedlings treated with 150 mM sorbitol								weight of seedlings treated with 250 mM sorbitol								weight of seedlings treated with 300 mM sorbitol
genotype	repeat	number of plants	fresh weight (mg)	dry weight	dry weight/20 seedlings (mg)			genotype	repeat	number of plants	fresh weight (mg)	dry weight	dry weight/20 seedlings (mg)			genotype	repeat	number of plants	fresh weight (mg)	dry weight	dry weight/20 seedlings (mg)			genotype	repeat	number of plants	fresh weight (mg)	dry weight	dry weight/20 seedlings (mg)			genotype	repeat	number of plants	fresh weight (mg)	dry weight	dry weight/20 seedlings (mg)
WT	I	16	60.2	6.034	7.5425			WT	I	16	55.7	4.82	6.025			WT	I	16	50.3	5.542	6.9275			WT	I	18	26.2	3.772	4.19111			WT	I	20	30.1	3.74	3.74
	II	15	58.1	4.137	5.516				II	16	58.2	5.338	6.6725				II	15	44.9	4.418	5.89067				II	17	27.4	3.364	3.95765				II	20	22.8	3.634	3.634
	III	16	56.7	5.144	6.43				III	16	55.5	4.442	5.5525				III	16	65.1	5.106	6.3825				III	20	32.3	4.01	4.01				III	17	18.9	2.776	3.26588
γ-KO	I	16	62.4	6.218	7.7725			γ-KO	I	16	46.8	4.688	5.86			γ-KO	I	15	46.6	3.78	5.04			γ-KO	I	18	32.6	3.65	4.05556			γ-KO	I	20	16.7	1.96	1.96
	II	16	60.8	5.384	6.73				II	16	48.9	4.426	5.5325				II	16	44.3	4.348	5.435				II	18	26.8	3.526	3.91778				II	18	17.5	2.688	2.98667
	III	16	57.8	4.931	6.16375				III	15	44.1	3.39	4.52				III	16	44.4	4.128	5.16				III	19	35.6	3.746	3.94316				III	20	21	2.79	2.79
dry weight/20 seedlings (mg)	0 mM	100 mM	150 mM	250 mM	300 mM
	WT	WT	WT	WT	WT
average	6.49617	6.08333	6.40022	4.05292	3.54663
SD	1.01487	0.562274	0.518644	0.122507	0.248842
SE	0.585935	0.324629	0.299439	0.0707293	0.143669
	γ-KO	γ-KO	γ-KO	γ-KO	γ-KO
average	6.88875	5.30417	5.21167	3.97216	2.57889
SD	0.816039	0.698571	0.202505	0.0733259	0.544919
SE	0.471141	0.40332	0.116916	0.0423347	0.314609
	0.635268	0.206788	0.0436769	0.382716	0.0735685
	WT		KO
0	6.4987	0.5953	6.8878	0.471141
100	6.0833	0.3246	5.3042	0.40332
150	6.4002	0.2994	5.2117	0.116916
250	4.0529	0.0707	3.9722	0.0423347
300	3.5466	0.1437	2.5789	0.314609

## Sheet: Fig.2d
Fig. 2d. Quantification of root length of WT and KO lines in response to different levels of PEG.
	7 d after transter to plates treated with or without PEG using 3 d seedlings
	root length (mm)	control		-0.4		-0.7
		WT	γ-KO	WT	γ-KO	WT	γ-KO
		20.449	39.25	24.949	18.347	7.91	6.319
		36.503	32.257	33.726	24.525	7.724	3.935
		28.318	46.425	23.428	22.192	8.761	8.085
		36.892	24.723	28.748	20.79	7.929	10.169
		39.954	32.905	33.261	19.542	9.244	7.925
		39.47	43.073	27.824	20.373	9.316	8.267
		39.562	38.107	30.155	24.165	10.065	4.996
		45.785	40.1	27.707	21.881	7.1	7.356
		35.493	38.65	27.679	20.166	8.025	6.51
		27.668	42.949	31.083	20.535	9.123	8.836
		33.46	38.495	28.781	18.649	8.156	7.242
		32.398	38.6	25.669	12.78	7.748	6.253
		38.086	39.662	26.835	19.004	6.655	6.449
		29.746	37.018	26.261	19.869	9.039	7.436
		33.717	43.762	26.367	20.875	5.481	5.268
		36.377	39.164	25.512	19.149	9.185	9.694
		40.876	38.606		20.105	10.136	5.885
		38.664	36.564			6.197	4.798
		40.218	34.939			5.613	8.235
		35.305	35.429			7.673	6.056
		44.172	39.311			9.886	5.464
		27.715	33.471			4.984	9.357
		45.563	36.664			9.027	5.009
		37.419	40.627			13.277	7.541
		45.492	32.362			7.706	7.035
		36.727	35.052			9.154	9.32
		28.7	39.105			11.437	7.851
		36.132	27.95			10.513	8.437
		32.523	27.813			12.298	7.774
		32.899	26.265
		26.889	37.185
		31.753	45.995
		33.792
		38.126
		44.332
		48.937
		42.305
		46.465
		39.272
		42.106
	average	36.7565	36.9524	27.9991	20.1734	8.59869	7.15524
	SD	6.28633	5.28144	2.88545	2.57558	1.92546	1.59702
	SE	0.993956	0.933636	0.721361	0.62467	0.357549	0.296559
	sig. diff. test		0.886165		3.6618e-09		3.6618e-09
		36.7565	36.9524	27.9991	20.1734	8.59869	7.15524
		0.993956	0.933636	0.721361	0.62467	0.357549	0.296559
		Control	36.7565	0.994	36.9524	0.9336
		-0.4	27.9991	0.7214	20.1734	0.6247
		-0.7	8.5987	0.3575	7.1552	0.2966

## Sheet: Fig.2e
Fig. 2e. Quantification of root length of WT, COM and KO lines in response to different levels of PEG.
	7 d after transter to plates treated with or without PEG using 3 d seedlings
	root length (mm)	control			-0.4
		WT	Com	γ-KO	WT	Com	γ-KO
		37.803	44.43	40.906	35.856	37.581	30.624
		38.67	39.421	38.353	42.101	32.333	25.899
		39.971	39.088	39.314	38.348	33.522	28.275
		40.672	43.514	48.367	36.53	39.252	30.182
		42.248	37.933	39.27	35.469	41.722	26.975
		39.436	38.848	52.947	38.076	38.604	27.037
		36.41	42.675	36.06	37.963	27.514	27.674
		38.573	46.448	44.498	35.535	38.708	26.141
		41.68	36.299	50.208	40.301	36.821	40.45
		44.366	48.312	33.158	29.825	42.42	17.285
		33.869	32.584	36.774	29.344	27.046	20.582
		36.611	34.745	29.968	27.214	24.908	25.18
		33.892	35.134	31.28	27.547	27.442	19.694
		38.607	32.283	36.85	27.659	25.793	18.803
		37.048	29.483	27.804	26.595	23.535	12.254
		30.251	32.774	34.648	25.585	27.602	18.245
		32.67	34.426	29.865	25.654	24.471	20.069
		34.199	34.484	33.965	29.544	26.768	21.958
		34.724	29.173	35.351	26.504	27.089	20.772
			33.259		29.717	24.507	18.603
					29.511	31.234	19.248
					30.086	31.974	30.416
					31.693	29.368	14.009
					32.779	29.972	30.519
					32.936	28.141	15.73
					36.546	28.019	21.86
					28.232	28.806	23.199
					30.759	26.811	15.161
						33.496	14.044
						28.829	14.899
	average	37.4579	37.2657	37.8729	32.4026	31.7437	24.1105
	SD	3.60356	5.49426	6.98461	5.58166	6.46918	6.3041
	SE	0.826713	1.22855	1.60238	1.28052	1.48413	1.44626
	sig.diff.test					0.352817	3.97208e-08
		WT		COM		KO
	Control	37.4579	0.8267	37.2657	1.2286	37.8729	1.6024
	-0.4	32.0682	0.9033	31.7437	1.48413	24.1105	1.44626

## Sheet: Fig.3f
10 d after transfer treated with or without NaCl,PEG												Fig. 3f. The relative growth of root length of WT, KO, and OE lines in response to NaCl and PEG.
root length (mm) in 1/2 MS medium						root length (mm) in -0.4 Mpa					ratio of length stressed/average length 1/2 MS
	WT	KO	OE2	OE3		WT	KO	OE2	OE3		WT	KO	OE2	OE3
	52.125	57.496	38.095	28.249		26.63	13.605	20.102	19.652		55.6603	28.5154	66.556	63.1479
	58.764	58.91	31.237	31.418		33.474	17.954	15.23	22.133		69.9652	37.6306	50.4252	71.1201
	45.897	55.758	18.435	36.169		29.732	15.799	16.88	28.847		62.1439	33.1139	55.8882	92.6942
	60.851	51.474	22.571	21.304		27.148	19.519	20.38	15.729		56.743	40.9108	67.4764	50.5421
	61.856	46.689	24.86	41.404		34.494	9.784	25.331	32.941		72.0971	20.5068	83.8688	105.85
	61.488	43.024	35.157	44.222		28.055	10.846	13.26	22.163		58.6388	22.7326	43.9027	71.2165
	60.176	52.721	36.267	25.475		26.162	18.43	19.434	33.811		54.6821	38.6283	64.3443	108.645
	60.095	51.237	37.901	26.323		28.932	9.93	26.806	28.554		60.4718	20.8128	88.7524	91.7527
	60.57	53.104	41.136	21.98		35.544	18.796	25.255	25.36		74.2918	39.3954	83.6171	81.4894
	54.63	54.674	35.832	34.114		33.832	18.398	28.265	20.467		70.7135	38.5612	93.583	65.7667
	49.887	45.054	23.94	39.414		38.756	16.211	17.606	21.127		81.0053	33.9774	58.292	67.8875
	48.464	51.227	38.048	18.525		44.746	10.933	28.261	28.559		93.5252	22.915	93.5697	91.7688
	40.366	42.48	35.48	30.391		30.693	21.74	28.165	19.124		64.1525	45.5659	93.2519	61.4513
	56.836	56.591	25.516	21.577		31.022	24.427	26.5	26.834		64.8402	51.1977	87.7392	86.2258
	40.725	60.564	37.31	41.81		31.408	26.142	25.661	17.856		65.647	54.7923	84.9614	57.3768
	43.294	54.981	37.912	42.558		30.535	24.327	24.26	33.33		63.8223	50.9881	80.3228	107.099
	52.602	62.342	37.935	30.875		34.33	20.78	22.526	21.743		71.7544	43.5538	74.5817	69.8669
	50.49	33.217	37.611	40.685		34.707	26.44	20.725	24.771		72.5423	55.4169	68.6187	79.5968
	47.51	45.041	38.79	24.198				30.371	32.342
	29.866	47.812	24.245	36.982
	40.302	34.455	36.736	30.757
	30.515	50.123	23.828	20.468
	40.233	25.95	20.64	40.202
	43.828	25.107	25.654	40.662
	38.779	38.238	24.43	20.937
	35.198	45.191	27.939	22.467
	50.336	25.672	27.995	41.159
	25.576	46.432	29.172	35.456
	57.911	55.146	22.644	43.753
	47.161	42.916	27.316	33.467
	45.126	49.362	33.61	28.209
	45.757	54.14	22.034	33.704
	54.647	44.276	22.661	20.783
	44.46	53.979	22.653	22.504
	45.855	54.506	28.302	17.982
	40.2		33.421	19.955
				33.97
				32.411
				37.088
				31.217
average	47.8438	47.7111	30.2031	31.1206		32.2333	18.0034	22.8957	25.0181		67.372	37.7342	74.4306	79.0832
SD	9.52884	9.67443	6.6684	8.13703		4.63955	5.45018	4.9289	5.62813		9.69728	11.4233	15.6187	17.661
SE	1.58814	1.63528	1.1114	1.28658		1.09355	1.28462	1.13077	1.29118		2.28567	2.6925	3.68137	4.16275
Difference		0.95376	4.55711e-13	9.06702e-12			9.21609e-10	9.37555e-07	0.000148469			1.0435e-09	0.114364	0.0204646
						15.6104	29.7077	7.30745	6.10255
						0.32628	0.622658	0.241944	0.196093
root length (mm) in 75 mM NaCl						root length (mm) in 100 mM NaCl					ratio (△length/average length in 1/2 MS) in 75 mM NaCl					ratio (△length/average length in 1/2 MS) in 100 mM NaCl					ratio (△length/average length in 1/2 MS) in 0 mM NaCl
	WT	KO	OE2	OE3		WT	KO	OE2	OE3		WT	KO	OE2	OE3		WT	KO	OE2	OE3		WT	KO	OE2	OE3
	20.459	21.07	21.05	19.354		38.455	15.279	15.118	11.772		42.7621	44.1616	69.6947	62.1903		80.3762	32.024	50.0544	37.827		108.948	120.509	126.129	90.7727
	31.452	14.629	18.975	21.267		20.829	12.712	13.011	29.889		65.739	30.6616	62.8246	68.3374		43.5354	26.6437	43.0783	96.0425		122.825	123.472	103.423	100.956
	41.547	15.269	19.155	37.342		34.028	12.558	13.668	18.839		86.8389	32.003	63.4206	119.991		71.1231	26.3209	45.2536	60.5355		95.931	116.866	61.0367	116.222
	49.484	24.449	14.336	18.147		30.234	24.435	20.533	14.039		103.428	51.2438	47.4653	58.3119		63.1932	51.2145	67.983	45.1116		127.187	107.887	74.7306	68.4563
	41.414	36.87	35.246	22.169		28.118	13.836	22.469	29.549		86.5609	77.2776	116.696	71.2358		58.7704	28.9995	74.3929	94.95		129.287	97.8577	82.3093	133.044
	40.872	23.439	32.132	23.721		29.173	24.494	24.727	20.749		85.428	49.1269	106.386	76.2228		60.9755	51.3381	81.869	66.6729		128.518	90.1761	116.402	142.099
	45.32	31.241	29.288	27.083		27.428	23.032	16.365	25.869		94.725	65.4795	96.9701	87.026		57.3282	48.2739	54.1831	83.125		125.776	110.5	120.077	81.859
	48.54	36.469	18.973	31.614		32.763	13.689	32.839	32.089		101.455	76.4371	62.818	101.585		68.4791	28.6914	108.727	103.112		125.607	107.39	125.487	84.5838
	37.185	24.965	19.858	33.964		25.965	15.923	22.523	37.037		77.7217	52.3253	65.7481	109.137		54.2704	33.3738	74.5717	119.011		126.6	111.303	136.198	70.6285
	36.547	19.632	26.524	36.402		29.586	17.268	13.556	27.399		76.3882	41.1476	87.8187	116.971		61.8388	36.1928	44.8828	88.0414		114.184	114.594	118.637	109.619
	24.766	28.044	21.336	22.518		17.955	26.899	22.315	12.788		51.7643	58.7788	70.6417	72.3572		37.5284	56.3789	73.883	41.0918		104.271	94.4308	79.2633	126.649
	34.853	18.305	24.724	32.757		39.715	17.067	19.596	18.006		72.8475	38.3663	81.859	105.258		83.0097	35.7715	64.8807	57.8588		101.296	107.369	125.974	59.5265
	28.358	23.728	29.939	26.566		42.074	16.074	12.786	16.083		59.2721	49.7326	99.1255	85.3647		87.9404	33.6903	42.3333	51.6796		84.3704	89.0359	117.471	97.6556
	34.345	40.06	12.23	27.452		33.746	38.634	12.247	20.197		71.7857	83.9637	40.4925	88.2117		70.5337	80.9748	40.5488	64.8991		118.795	118.612	84.4813	69.3335
	26.59	14.648	17.708	30.406		26.107	22.459	10.786	19.511		55.5767	30.7014	58.6297	97.7038		54.5672	47.0729	35.7115	62.6948		85.1208	126.939	123.53	134.348
	39.323	26.309	21.519	25.256		38.272	23.801	19.499	20.665		82.1904	55.1423	71.2476	81.1552		79.9937	49.8857	64.5595	66.403		90.4903	115.237	125.523	136.752
	31.345	13.638	23.779	22.364		24.483	27.593	20.516	15.862		65.5153	28.5845	78.7302	71.8624		51.1728	57.8335	67.9267	50.9695		109.945	130.666	125.6	99.2108
	43.815	36.67	36.694	27.915		29.071	18.882	26.451	21.685		91.5793	76.8584	121.491	89.6994		60.7623	39.5757	87.577	69.6805		105.531	69.6211	124.527	130.733
	45.947	31.945	44.851	28.992		24.535	26.029	26.348	23.134		96.0355	66.955	148.498	93.1602		51.2815	54.5554	87.236	74.3366		99.3024	94.4036	128.43	77.7556
	45.226	25.13	46.091	30.85		29.721	17.838	21.249	20.192		94.5285	52.6712	152.603	99.1305		62.1209	37.3875	70.3536	64.8831		62.424	100.211	80.2731	118.834
	29.546	54.373	41.339	23.493		30.618	15.996	23.238	31.009		61.7552	113.963	136.87	75.4902		63.9958	33.5268	76.939	99.6414		84.2367	72.2159	121.63	98.8316
	36.1	35.066	17.862	26.642		26.213	20.541	14.521	17.626		75.4539	73.4965	59.1395	85.6089		54.7887	43.0529	48.0778	56.6377		63.7805	105.055	78.8925	65.7699
	40.965	16.678	20.068	25.946		39.717	12.846	19.992	18.22		85.6224	34.9562	66.4434	83.3724		83.0139	26.9245	66.1918	58.5464		84.0924	54.3898	68.3373	129.181
	27.761	53.472	37.869	26		26.941	14.663	23.963	17.398		58.0243	112.075	125.381	83.5459		56.3104	30.7329	79.3394	55.9051		91.6065	52.623	84.9382	130.659
	55.111	43.061	22.273	20.804		27.033	21.843	14.96	22.07		115.189	90.2536	73.744	66.8496		56.5026	45.7818	49.5313	70.9177		81.0534	80.1448	80.8856	67.277
	40.364	30.772	33.248	27.8		30.125	26.574	23.943	20.303		84.3662	64.4965	110.081	89.3299		62.9653	55.6977	79.2732	65.2397		73.5686	94.718	92.5036	72.1933
	47.934	28.959	29.122	33.242		25.608	17.684	31.716	18.159		100.189	60.6965	96.4204	106.817		53.5242	37.0647	105.009	58.3504		105.209	53.8072	92.689	132.256
	45.026	12.236	25.674	35.558		30.473	28.925	18.406	22.009		94.1105	25.646	85.0044	114.259		63.6927	60.6253	60.9407	70.7216		53.4573	97.319	96.586	113.931
	46.902	29.49	24.447	25.25		29.772	14.289	33.282	24.042		98.0316	61.8095	80.9419	81.136		62.2275	29.949	110.194	77.2543		121.042	115.583	74.9723	140.592
	36.315	45.441	24.483	22.272		29.309	30.858	19.371	19.44		75.9033	95.242	81.0611	71.5667		61.2598	64.6768	64.1357	62.4667		98.5729	89.9497	90.4409	107.54
	45.874	43.186	21.284	20.527		37.107	24.271	27.265	19.405		95.8829	90.5156	70.4695	65.9595		77.5587	50.8707	90.2721	62.3542		94.3195	103.46	111.28	90.6441
	38.911	30.549	13.199	21.187		26.201	14.206	18.114	17.477		81.3293	64.0291	43.7008	68.0803		54.7637	29.775	59.9739	56.1589		95.6384	113.475	72.9527	108.301
		26.456	26.453	19.852		29.418	17.616	18.686	28.541			55.4504	87.5836	63.7905		61.4876	36.9222	61.8677	91.711		114.22	92.8002	75.0286	66.7821
			31.167	20.209		32.592	17.059	22.621	31.473				103.191	64.9377		68.1217	35.7548	74.8962	101.132		92.9274	113.137	75.0021	72.3122
			24.069	25.638		25.527	21.376	23.502	26.765				79.6904	82.3827		53.3549	44.803	77.8131	86.0041		95.8432	114.242	93.7055	57.7817
			24.03	29.11		30.349	15.996	22.315	19.764				79.5613	93.5393		63.4335	33.5268	73.883	63.5078		84.0235		110.654	64.1215
			14.596	22.366		32.345	15.125	24.629	20.159				48.3261	71.8688		67.6054	31.7012	81.5445	64.777					109.156
				29.955			24.694	23.215						96.2546			51.7573	76.8629						104.146
							19.528	18.464									40.9297	61.1327						119.175
								24.257										80.3128						100.31
average	38.6937	28.9772	25.5565	26.3682		30.0434	20.0665	20.8266	21.8706		80.875	60.7348	84.6154	84.729		62.7948	42.0583	68.9549	70.2771		100	100	100	100
SD	8.15932	11.0783	8.45846	5.10368		5.25945	5.914	5.4895	5.80823		17.0541	23.2195	28.0052	16.3997		10.993	12.3954	18.1753	18.6636		19.9166	20.2771	22.0785	26.1468
SE	1.44238	1.92848	1.39056	0.827927		0.864648	0.946998	0.867966	0.954867		3.01477	4.04199	4.60403	2.66038		1.80723	1.98486	2.87376	3.06828		3.31943	3.42745	3.67975	4.13417
sig. diff. test												0.000183201	0.499301	0.341353			4.39093e-11	0.0934288	0.0399571
	WT		KO		OE2		OE3
0 mM	100	3.31943	100	3.42745	100	3.67975	100	4.13417
75 mM	80.875	3.01477	60.7348	4.04199	84.6154	4.51778	84.729	2.66038
100 mM	62.7948	1.80723	42.0583	1.98486	68.9549	2.87376	70.2771	3.06828
0.45 Mpa	67.372	2.28567	37.7342	2.6925	74.4306	3.68137	79.0832	4.16275
																						0
																					0
																					0
																					0
																					0

## Sheet: Fig.3g
Fig. 3g. The relative growth of dry weight of WT, KO, and OE lines in response to NaCl.
10 d aftertransfer treated with or without NaCl, PEG (harvest on 6/21/2017)
	weight of seedlings treated with 1/2 MS						weight of seedlings treated with 75 mM NaCl						weight of seedlings treated with 100 mM NaCl
	genotype	repeat	number of plants	dry weight	dry weight/20 seedlings (mg)		genotype	repeat	number of plants	dry weight	dry weight/20 seedlings (mg)		genotype	repeat	number of plants	dry weight	dry weight/20 seedlings (mg)
	WT	I	10	4.454	8.908		WT	I	11	4.81	8.74545		WT	I	10	4.082	8.164
		II	10	5.23	10.46			II	9	4.18	9.28889			II	11	4.868	8.85091
		III	10	4.666	9.332			III	10	4.302	8.604			III	10	4.204	8.408
		IV	10	5.116	10.232			IV	10	4.442	8.884			IV	9	3.93	8.73333
	KO	I	9	4.104	9.12		KO	I	10	3.594	7.188		KO	I	10	2.834	5.668
		II	9	4.114	9.14222			II	11	4.242	7.71273			II	7	2.504	7.15429
		III	10	4.866	9.732			III	10	4.19	8.38			III	10	2.786	5.572
		IV	9	4.68	10.4			IV	8	3.512	8.78			IV	10	2.872	5.744
	OE2	I	11	3.658	6.65091		OE2	I	11	3.262	5.93091		OE2	I	10	2.938	5.876
		II	10	3.47	6.94			II	10	3.194	6.388			II	10	3.008	6.016
		III	10	3.242	6.484			III	12	3.82	6.36667			III	10	2.996	5.992
		IV	10	3.522	7.044			IV	11	3.364	6.11636			IV	9	2.858	6.35111
	OE3	I	10	3.87	7.74		OE3	I	10	3.566	7.132		OE3	I	10	3.7	7.4
		II	10	3.616	7.232			II	9	3.296	7.32444			II	10	3.626	7.252
		III	10	4.302	8.604			III	10	3.718	7.436			III	10	3.756	7.512
		IV	10	4.022	8.044			IV	10	3.618	7.236			IV	10	3.604	7.208
		0 mM	75 mM	100 mM		ratio (△weight/average weight*100 in 1/2 MS) in 0 mM NaCl								75 mM					100 mM
		WT	WT	WT		genotype	repeat	ratio	average	SD	SE			genotype	repeat	ratio	average		genotype	repeat	ratio	average
	average	9.733	8.88059	8.53906		WT	I	91.5237	100	7.54762	3.77381			WT	I	89.8536	91.242		WT	I	83.8796	87.7331
	SD	0.73461	0.295231	0.312431			II	107.469							II	95.4371				II	90.9371
	SE	0.367305	0.147615	0.156215			III	95.88							III	88.4003				III	86.3865
							IV	105.127							IV	91.2771				IV	89.7291
		KO	KO	KO		KO	I	95.0143	100	6.30103	3.15051			KO	I	74.8863	83.504		KO	I	59.0506	62.8696
	average	9.59856	8.01518	6.03457			II	95.2458							II	80.353				II	74.535
	SD	0.604807	0.705632	0.749786			III	101.39							III	87.3048				III	58.0504
	SE	0.302404	0.352816	0.374893			IV	108.35							IV	91.4721				IV	59.8423
	Sig.diff.test		0.0209783	0.000835026		OE2	I	98.1	100	3.80436	1.90218			OE2	I	87.4801	91.4563		OE2	I	86.6702	89.3661
		OE2	OE2	OE2			II	102.364							II	94.2221				II	88.7351
	average	6.77973	6.20048	6.05878			III	95.6381							III	93.9074				III	88.3811
	SD	0.257925	0.217965	0.204251			IV	103.898							IV	90.2155				IV	93.678
	SE	0.128963	0.108982	0.102126		OE3	I	97.9127	100	7.25993	3.62997			OE3	I	90.2214	92.1203		OE3	I	93.6116	92.8906
							II	91.4864							II	92.6558				II	91.7394
		OE3	OE3	OE3			III	108.843							III	94.067				III	95.0285
	average	7.905	7.28211	7.343			IV	101.758							IV	91.537				IV	91.1828
	SD	0.689846	0.129272	0.139423
	SE	0.398283	0.0646358	0.0697113
	WT		KO		OE2		OE3
0 mM	100	3.77381	100	3.15051	100	1.90218	100	3.62997
75 mM	91.242	1.51665	83.504	3.67572	91.4563	1.60747	92.1203	0.817658
100 mM	87.7331	1.60501	62.8696	3.90572	89.3661	1.50634	92.8906	0.881863

## Sheet: Fig.4b
Fig. 4b. Effect of NaCl on seed germination phenotype of wild type (WT), pPLAIIIγ knockout (KO), and OE-lines under salt stress.
	0 mM NaCl
	date of investigation		24 h			48h
	line	repeat	total seed number	seed germinated no.	germination rate	seed germinated no.	germination rate			24h	48h
	WT	I	40	38	95	39	97.5	WT	average	96.6453	99.1667
		II	39	38	97.4359	39	100		SD	1.42523	1.44338
		III	40	39	97.5	40	100		SE	0.822858	0.833333
	KO	I	40	39	97.5	40	100	KO	average	96.687	99.1667
		II	40	38	95	39	97.5		SD	1.4613	1.44338
		III	41	40	97.561	41	100		SE	0.84368	0.833333
	OE4	I	40	39	97.5	40	100	OE4	average	96.6453	100
		II	39	38	97.4359	39	100		SD	1.42523	0
		III	40	38	95	40	100		SE	0.822858	0
	OE3	I	41	40	97.561	41	100	OE3	average	98.3537	100
		II	39	39	100	39	100		SD	1.4261	0
		III	40	39	97.5	40	100		SE	0.823359	0
	OE2	I	40	39	97.5	39	97.5	OE2	average	96.6239	99.1667
		II	40	39	97.5	40	100		SD	1.51739	1.44338
		III	39	37	94.8718	39	100		SE	0.876068	0.833333
	date of investigation: 5/12
	150 mM NaCl
	date of investigation		5/12/2017			5/13/2017		5/14/2017		5/15/2017
	line	repeat	total seed number	seed germinated no.	germination rate (%)	seed germinated no.	germination rate (%)	seed germinated no.	germination rate (%)	seed germinated no.	germination rate (%)				72 h	96h	120h	144h
	WT	I	40	18	45	27	67.5	35	87.5	37	92.5		WT	average	53.6789	74.3496	89.248	90.9146
		II	40	23	57.5	31	77.5	36	90	36	90			SD	7.53396	5.93826	1.51869	1.37837
		III	41	24	58.5366	32	78.0488	37	90.2439	37	90.2439			SE	4.34974	3.42846	0.876815	0.795804
	KO	I	39	14	35.8974	20	51.2821	29	74.359	32	82.0513
		II	38	18	47.3684	27	71.0526	32	84.2105	36	94.7368		KO	average	43.1399	65.5646	82.771	91.408
		III	39	18	46.1538	29	74.359	35	89.7436	38	97.4359			SD	6.30149	12.479	7.79267	8.21477
	OE4	I	39	25	64.1026	31	79.4872	34	87.1795	35	89.7436			SE	3.63817	7.20475	4.4991	4.7428
		II	40	27	67.5	29	72.5	37	92.5	39	97.5			sig. diff. test	0.138868	0.354786	0.284952	0.927202
		III	40	25	62.5	32	80	37	92.5	37	92.5		OE4	average	64.7009	77.3291	90.7265	93.2479
	OE3	I	39	36	92.3077	39	100	39	100	39	100			SD	2.55313	4.18994	3.0718	3.93191
		II	39	38	97.4359	39	100	39	100	39	100			SE	1.47405	2.41906	1.7735	2.27009
		III	39	37	94.8718	39	100	39	100	39	100			sig. diff. test	0.11503	0.520973	0.51042	0.416788
	OE2	I	38	28	73.6842	34	89.4737	36	94.7368	36	94.7368		OE3	average	94.8718	100	100	100
		II	39	31	79.4872	36	92.3077	38	97.4359	38	97.4359			SD	2.5641	0	0	0
		III	39	31	79.4872	36	92.3077	37	94.8718	37	94.8718			SE	1.48039	0	0	0
														sig. diff. test	0.00616844	0.0174003	0.00658459	0.00758514
													OE2	average	77.5529	91.363	95.6815	95.6815
														SD	3.35035	1.63622	1.52084	1.52084
	175 mM NaCl													SE	1.93432	0.944669	0.878058	0.878058
	date of investigation		5/12/2017			5/13/2017		5/14/2017		5/15/2017		5/16/2017		sig. diff. test	0.0185644	0.0309011	0.00658525	0.0161337
	line	repeat	total seed number	seed germinated no.	germination rate (%)	seed germinated no.	germination rate (%)	seed germinated no.	germination rate (%)	seed germinated no.	germination rate (%)	seed germinated no.	germination rate (%)		72 h	96h	120h	144h
	WT	I	40	8	20	14	35	26	65	37	92.5		WT	average	19.3376	36.9444	62.0726	83.9744						#DIV/0!
		II	40	7	17.5	17	42.5	29	72.5	33	82.5			SD	1.61194	4.88289	12.1583	7.89243
		III	39	8	20.5128	13	33.3333	19	48.7179	30	76.9231			SE	0.930653	2.81914	7.01958	4.5567
	KO	I	40	4	10	11	27.5	24	60	32	80			sig. diff. test
		II	39	6	15.3846	14	35.8974	28	71.7949	32	82.0513		KO	average	12.6282	30.2991	58.9316	78.1838
		III	40	5	12.5	11	27.5	18	45	29	72.5			SD	2.6946	4.84826	13.4293	5.028
	OE4	I	40	4	10	14	35	23	57.5	26	65			SE	1.55573	2.79915	7.75344	2.90292
		II	41	7	17.0732	17	41.4634	28	68.2927	34	82.9268			sig. diff. test	0.00575043	0.169702	0.779035	0.354048
		III	40	14	35	21	52.5	22	55	30	75		OE4	average	20.6911	42.9878	60.2642	74.3089
	OE3	I	39	27	69.2308	38	97.4359	39	100	39	100			SD	12.8867	8.84903	7.06432	8.98337
		II	40	23	57.5	34	85	39	97.5	39	97.5			SE	7.44013	5.10899	4.07859	5.18655
		III	41	28	68.2927	40	97.561	40	97.561	40	97.561			sig. diff. test	0.872942	0.37397	0.837148	0.235219
	OE2	I	37	25	67.5676	33	89.1892	36	97.2973	36	97.2973		OE3	average	65.0078	93.3323	98.3537	98.3537
		II	40	26	65	34	85	37	92.5	37	92.5			SD	6.51886	7.21625	1.4261	1.4261
		III	39	22	56.4103	31	79.4872	33	84.6154	33	84.6154			SE	3.76366	4.1663	0.823359	0.823359
														sig. diff. test	0.00365252	0.000711245	0.0339321	0.0830277
													OE2	average	62.9926	84.5588	91.4709	91.4709
														SD	5.84325	4.86603	6.40328	6.40328
														SE	3.3736	2.8094	3.69694	3.69694
														sig. diff. test	0.00365252	0.000279764	0.0335716	0.27322
			WT		KO		OE2		OE3		OE4
	150 mM	0	0	0	0	0	0	0	0	0	0	0
		72	53.6789	4.3497	43.1399	3.6382	77.5529	1.9343	94.8718	1.4804	64.7009	1.474
		96	74.3496	3.4285	65.5646	7.2048	91.363	0.9447	100	0	77.3291	2.4191
		120	89.248	0.8768	82.771	4.4991	95.6815	0.8781	100	0	90.7265	1.7735
		144	90.9146	0.7958	91.408	4.7428	95.6815	0.8781	100	0	93.2479	2.2701
	175 mM	0	0	0	0	0	0	0	0	0	0	0
		72	19.3376	0.9307	12.6282	1.5557	62.9926	3.3736	65.0078	3.7637	20.6911	7.4401
		96	36.9444	2.8191	30.2991	2.7991	84.5588	2.8094	93.3323	4.1663	42.9878	5.109
		120	62.0726	7.0196	58.9316	7.7534	91.4709	3.6969	98.3537	0.8234	60.2642	4.0786
		144	83.9744	4.5567	78.1838	2.9029	91.4709	3.6969	98.3537	0.8234	74.3089	5.1866

## Sheet: Fig.5b
Fig. 5b. Measurement of the relative growth of WT, KO, and OE lines in soil under salt and drought stress.
drought resistance in soil (after 3 weeks sowing, 3 weeks watering with water or salt-water)
fresh weight/plant (mg) in soil with water (control)
	genotype	total fresh weight	rossetle weight	root weight	genotype	total fresh weight	rossetle weight	root weight	genotype	total fresh weight	rossetle weight	root weight	genotype	total fresh weight	rossetle weight	root weight
	WT	1793.9	1470.8		KO	1810.9	1754.9		OE2	859.1	729		OE3	1012.9	795.5
		1575.8	1466.2			1724.4	1646.6			880.8	747.8			988.6	829.1
		1924.2	1316.4			1504.1	1467.1			853.5	728.4			1058.5	828
		1481.8	1430.7			1436	1411.2			841.4	711.2			848.1	683.7
		1711	1428.5			1900.6	1809.8			1063.5	909.5			1080.6	878.4
		1289.6	1322.6			1696.2	1648.3			938.1	806.8			1010.3	835.1
fresh weight/plant (mg) in soil with salt-water (treatment)
	genotype	total fresh weight	rossetle weight	root weight	genotype	total fresh weight	rossetle weight	root weight	genotype	total fresh weight	rossetle weight	root weight	genotype	total fresh weight	rossetle weight	root weight
	WT	882.5	783.2		KO	315	426.8		OE2	307.8	351.6		OE3	370.7	504.7
		680.9	643.3			323	427.2			343.4	402.7			306.5	482
		643.8	585.8			398.1	500.8			350.1	425.7			329.2	470.6
		631.8	563			481	571.6			328.3	392.7			319.8	424.7
		810.9	707			447.1	537.2			315.1	349.5			360	469.8
		726.4	643.2			481.7	531.4			332.4	394			354.4	456.3
										346.5	408.5
	0	NaCl
fresh weight	WT	WT
average	1405.87	654.25
SD	69.1709	80.8265
SE	28.2389	32.9973
				WT	KO	OE2	OE3	NaCl-treatment	ratio	WT	KO	OE2	OE3
fresh weight	KO	KO		104.619	108.128	94.4158	98.4164			55.7094	26.2973	45.5372	62.4397
average	1622.98	499.167		104.292	101.455	96.8506	102.573			45.7583	26.3219	52.1553	59.6313
SD	156.622	60.251		93.6362	90.3953	94.3381	102.437			41.6682	30.8568	55.1342	58.221
SE	63.9408	24.5974		101.766	86.951	92.1104	84.5849			40.0465	35.2191	50.8602	52.5424
				101.61	111.511	117.793	108.673			50.2893	33.0995	45.2652	58.122
fresh weight	OE2	OE2		94.0772	101.56	104.492	103.316			45.7511	32.7422	51.0286	56.4518
average	772.117	389.243	average	100	100	100	100			46.5371	30.7561	49.9968	57.9014
SD	75.0326	28.6127	SD	4.49147	8.80946	8.87108	7.51554			5.24831	3.38891	3.53879	3.01551
SE	30.6319	10.8146	SE	1.69762	3.32966	3.35295	2.84061			1.98367	1.28089	1.33754	1.13976
									sig.diff.test		0.000378752	0.253496	0.00302349
fresh weight	OE3	OE3
average	808.3	468.017
SD	66.5462	26.7008
SE	27.1674	10.9006
	WT		KO		OE2		OE3
Water	100	1.69762	100	3.32966	100	3.35295	100	2.84061
NaCl	46.5371	1.98367	30.7561	1.28089	49.9968	1.33754	57.9014	1.13976

[truncated: 1 more sheets: Fig.5c]
