# Supplementary material for: Patatin-Related Phospholipase pPLAIIIγ Involved in Osmotic and Salt Tolerance in Arabidopsis
Source: Plants (Basel). 2020 May 20;9(5):650. doi: 10.3390/plants9050650 (PMC7284883; doi:10.3390/plants9050650)
Supplement: Supplementary file 1 [file plants-09-00650-s001.zip › Excel 3 FFA and Lysolipids data.xlsx]

## Sheet: FFA
FFA: Effects of pPLAIIIγ-KO and OE on free fatty acids (FFA) levels in Arabidopsis.
	5*		1--1	1--2	1--3	1--4	1--5		2--1	2--2	2--3	2--4	2--5		3--1	3--2	3--3	3--4	3--5		4--1	4--2	4--3	4--4	4--5		5--1	5--2	5--3	5--4	5--5		6--1	6--2	6--3	6--4	6--5		7--1	7--2	7--3	7--4	7--5		8--1	8--2	8--3	8--4	8--5
		C16:3	0.11168	0.145372	0.0977546	0.133168	0.143295		0.146538	0.102328	0.0975639	0.109066	0.143913	0	0.106407	0.0774814	0.0997201	0.101471	0.0778595	0	0.0495008	0.0582693	0.0643332	0.0553917	0.064429	0	0.19029	0.186145	0.178055	0.225652	0.209323	0	0.116714	0.127803	0.104244	0.103056	0.0932895	0	0.112386	0.109467	0.103255	0.207159	0.132659	0	0.144732	0.12679	0.109621	0.148965	0.103317
		C16:2	0.0373543	0.0339135	0.0252734	0.0295806	0.0223208		0.0316232	0.0294921	0.024972	0.0205937	0.0352881		0.0387667	0.0287387	0.0247413	0.0208438	0.0334006		0.0259346	0.0588402	0.0635346	0.0525366	0.0688959		0.134032	0.119454	0.0914958	0.103683	0.101319		0.0961139	0.0632222	0.10538	0.0882718	0.0851892		0.182541	0.129967	0.14328	0.158079	0.167024		0.168243	0.214042	0.120389	0.21318	0.196472
		C16:1	0.0432612	0.0460259	0.0376328	0.0656813	0.0362988		0.048205	0.0542956	0.0319824	0.0486059	0.034302		0.0347467	0.0435205	0.052458	0.0390058	0.0446295		0.0564991	0.0746395	0.044337	0.0489395	0.0628545		0.0983676	0.118458	0.123354	0.119276	0.102682		0.0627524	0.0962799	0.100924	0.0798408	0.0669302		0.0871246	0.0988486	0.071998	0.107599	0.0793186		0.0716545	0.0770693	0.109896	0.091179	0.0612509
		C16:0	0.415068	0.303019	0.425232	0.344422	0.486639		0.410859	0.409003	0.315457	0.287374	0.400502		0.391234	0.501782	0.607729	0.786101	0.829868		0.472891	0.524118	0.374571	0.452795	0.722292		0.609682	0.548793	0.43528	0.478977	0.485366		0.306707	0.352431	0.400917	0.367293	0.500635		0.803006	0.470616	0.811709	0.750295	0.648664		0.693503	0.537247	0.912224	0.807008	0.615298
		C18:3	0.560496	0.245816	0.534455	0.426185	0.392778		0.364912	0.530652	0.307097	0.306944	0.28636		0.700437	0.743175	0.695826	0.459205	0.889038		0.699947	0.738075	0.459994	0.592325	0.746448		0.496666	0.690277	0.550196	0.955796	0.634938		0.526683	0.622544	0.605576	0.423004	0.486276		0.911707	1.16763	0.827367	1.26872	0.977605		0.856089	1.09709	1.07932	0.98073	0.833727
		C18:2	0.387254	0.301031	0.365264	0.506224	0.333853		0.39419	0.38811	0.346723	0.294373	0.266323		0.382345	0.450716	0.409196	0.444169	0.457094		0.560129	0.476271	0.405263	0.619725	0.532962		0.593405	0.768851	0.689838	0.801695	0.810478		0.317373	0.6903	0.78025	0.344379	0.506858		0.796336	0.633358	0.571699	0.827747	0.529801		0.646224	0.651183	0.816902	0.570354	0.996961
		C18:1	0.111236	0.130109	0.113052	0.137222	0.0809253		0.0715512	0.0612857	0.0859507	0.0570417	0.0654673		0.0951151	0.163631	0.142148	0.126367	0.185683		0.129532	0.178263	0.13126	0.121269	0.155779		0.194131	0.17615	0.18323	0.223022	0.258648		0.13128	0.150539	0.111825	0.15726	0.19663		0.128144	0.188966	0.182608	0.210607	0.171792		0.206469	0.195209	0.275383	0.197874	0.228241
		C18:0	0.176653	0.141417	0.143966	0.123938	0.126607		0.0890521	0.0873778	0.0608204	0.107932	0.0767108		0.138198	0.125826	0.105129	0.104597	0.155976		0.132493	0.136282	0.106244	0.0807807	0.159793		0.138944	0.138711	0.119737	0.110138	0.166568		0.066606	0.101704	0.0625865	0.0694329	0.0987412		0.0911074	0.0999792	0.156081	0.0862896	0.11333		0.106564	0.096651	0.0863721	0.074564	0.0771119
		C20:2	0.0128988	0.0102407	0.0110079	0.0113312	0.0169479		0.0110323	0.00518322	0.00719541	0.00587515	0.00647131	0	0.0122182	0.00963522	0.010656	0.011141	0.0117601	0	0.011963	0.0123414	0.0132292	0.0125291	0.0123756	0	0.0253169	0.0233383	0.0140745	0.0261517	0.0189629	0	0.0258359	0.0293538	0.0275943	0.0140471	0.0250601	0	0.0338541	0.0454431	0.0399206	0.0409727	0.0444341	0	0.020986	0.031359	0.0302868	0.0224399	0.0258765
		C20:1	0.0138609	0.0108404	0.0117218	0.0148656	0.00893892		0.0125972	0.0136521	0.0112924	0.00952597	0.013658	0	0.00700715	0.00722131	0.00921951	0.00856923	0.0104521	0	0.0101121	0.0128655	0.00714083	0.00803774	0.00927542	0	0.0179937	0.0275385	0.0206848	0.0262647	0.0229028	0	0.0282618	0.0409268	0.0263779	0.0352227	0.032963	0	0.0110821	0.0151141	0.0181151	0.0155762	0.0134087	0	0.0168438	0.0129308	0.0117708	0.0185349	0.0130898
		C20:0	0.0185676	0.0262591	0.0137575	0.0315726	0.0202142		0.0168467	0.0152106	0.0116278	0.0150594	0.0119701	0	0.0409808	0.0385675	0.0251625	0.0427512	0.0321844	0	0.0278234	0.0343547	0.0339632	0.0350005	0.0411307	0	0.0243221	0.0284282	0.0215168	0.0362284	0.0477879	0	0.0250722	0.0303002	0.0294359	0.0184449	0.0226264	0	0.0491766	0.0395011	0.0354968	0.0475646	0.0508546	0	0.0315574	0.051471	0.0474376	0.0579588	0.0551442
		C22:1	0.00670671	0.00761931	0.00862316	0.00904842	0.007961		0.00681451	0.00838814	0.00641097	0.00548499	0.0040914	0	0.00690108	0.00742559	0.00751389	0.00476431	0.00765769	0	0.00624264	0.00907798	0.00900001	0.00781385	0.00941287	0	0.00980666	0.00988964	0.0110381	0.0123147	0.00916748	0	0.0189775	0.0177278	0.018555	0.0146148	0.0192902	0	0.0197215	0.0260591	0.0197475	0.0240737	0.0177536	0	0.0195273	0.0179258	0.0230802	0.0208114	0.0259039
		C22:0	0.0439591	0.0440892	0.0702193	0.0520342	0.0548243		0.0296121	0.0352896	0.0371301	0.0399116	0.0397815	0	0.0429475	0.0654994	0.0752035	0.0765049	0.0487235	0	0.0137419	0.062946	0.0526215	0.0723645	0.0827122	0	0.0775706	0.0655454	0.0810291	0.06169	0.0800183	0	0.0419541	0.0510575	0.073692	0.0634758	0.0597035	0	0.0628721	0.0988582	0.109488	0.104604	0.0812186	0	0.0553963	0.0677607	0.0704651	0.0475628	0.0431147
		total FFA	1.939	1.44575	1.85796	1.88527	1.7316		1.63383	1.74027	1.34422	1.30779	1.38484	0	1.9973	2.26322	2.2647	2.22549	2.78433	0	2.19681	2.37634	1.76549	2.15951	2.66836	0	2.61053	2.90158	2.51953	3.18089	2.94816	0	1.76433	2.37419	2.44736	1.77834	2.19419	0	3.28906	3.12381	3.09076	3.84929	3.02786	0	3.03779	3.17673	3.69314	3.25116	3.27551
			1	2	3	4	5	6	7	8				1	2	3	4	5	6	7	8			1	2	3	4	5	6	7	8
	AVERAGE	C16:3	0.126254	0.119882	0.0925879	0.0583848	0.197893	0.109021	0.132985	0.126685		SD	C16:3	0.0207867	0.023512	0.0138373	0.00632086	0.0193041	0.0133963	0.0429043	0.0203675	SE	C16:3	0.00929608	0.0105149	0.00618824	0.00282677	0.00863304	0.005991	0.0191874	0.00910864
		C16:2	0.0296885	0.0283938	0.0292982	0.0539484	0.109997	0.0876355	0.156178	0.182465			C16:2	0.00613194	0.00573838	0.00705407	0.0167781	0.0167674	0.0157255	0.0204307	0.0393461		C16:2	0.00274229	0.00256628	0.00315467	0.00750341	0.00749859	0.00703266	0.00913689	0.0175961
		C16:1	0.04578	0.0434782	0.0428721	0.0574539	0.112427	0.0813455	0.0889777	0.08221			C16:1	0.0118188	0.00977252	0.0066402	0.011937	0.011128	0.017045	0.0143981	0.0188687		C16:1	0.00528554	0.0043704	0.00296959	0.0053384	0.00497657	0.00762275	0.00643902	0.00843833
		C16:0	0.394876	0.364639	0.623343	0.509333	0.511619	0.385597	0.696858	0.713056			C16:0	0.0719946	0.0586928	0.185767	0.130629	0.0681556	0.0726757	0.142146	0.149451		C16:0	0.032197	0.0262482	0.0830777	0.058419	0.0304801	0.0325016	0.0635695	0.0668366
		C18:3	0.431946	0.359193	0.697536	0.647358	0.665574	0.532817	1.03061	0.96939			C18:3	0.125743	0.100224	0.154571	0.121396	0.17862	0.0830774	0.182844	0.12223		C18:3	0.056234	0.0448216	0.0691262	0.0542898	0.0798811	0.0371534	0.0817705	0.054663
		C18:2	0.378725	0.337944	0.428704	0.51887	0.732853	0.527832	0.671788	0.736325			C18:2	0.078358	0.0565363	0.0318567	0.081844	0.0913191	0.205243	0.133688	0.171273		C18:2	0.0350428	0.0252838	0.0142468	0.0366017	0.0408391	0.0917874	0.0597873	0.0765955
		C18:1	0.114509	0.0682593	0.142589	0.143221	0.207036	0.149507	0.176424	0.220635			C18:1	0.0217942	0.0112481	0.0347021	0.0234416	0.033936	0.0317566	0.0304815	0.0332428		C18:1	0.00974666	0.00503032	0.0155193	0.0104834	0.0151766	0.014202	0.0136317	0.0148666
		C18:0	0.142516	0.0843786	0.125945	0.123119	0.13482	0.0798142	0.109357	0.0882526			C18:0	0.0210174	0.017316	0.0220286	0.0303455	0.021661	0.0188177	0.0280713	0.0134246		C18:0	0.00939925	0.00774395	0.00985151	0.0135709	0.00968711	0.00841554	0.0125539	0.00600366
		C20:2	0.0124853	0.00715149	0.0110821	0.0124877	0.0215689	0.0243782	0.0409249	0.0261896			C20:2	0.00267575	0.00229286	0.00100359	0.000463905	0.00502836	0.00600874	0.00457537	0.00460286		C20:2	0.00119663	0.0010254	0.000448819	0.000207465	0.00224875	0.00268719	0.00204617	0.00205846
		C20:1	0.0120455	0.0121451	0.00849386	0.0094863	0.0230769	0.0327504	0.0146592	0.014634			C20:1	0.00236941	0.00175721	0.00143149	0.00220535	0.0039262	0.0057829	0.00261487	0.00289756		C20:1	0.00105963	0.000785849	0.000640183	0.000986263	0.00175585	0.00258619	0.00116941	0.00129583
		C20:0	0.0220742	0.0141429	0.0359293	0.0344545	0.0316567	0.0251759	0.0445187	0.0487138			C20:0	0.00694002	0.00225485	0.00722778	0.00471944	0.0105848	0.00490468	0.00666498	0.010373		C20:0	0.00310367	0.0010084	0.00323236	0.0021106	0.00473367	0.00219344	0.00298067	0.00463893
		C22:1	0.00799172	0.006238	0.00685251	0.00830947	0.0104433	0.0178331	0.0214711	0.0214497			C22:1	0.00090915	0.00159376	0.00120178	0.00130407	0.00124455	0.00189225	0.00345234	0.00312328		C22:1	0.000406584	0.00071275	0.000537452	0.000583197	0.000556579	0.000846241	0.00154394	0.00139677
		C22:0	0.0530252	0.036345	0.0617758	0.0568772	0.0731707	0.0579766	0.0914082	0.0568599			C22:0	0.010746	0.0042306	0.0152969	0.0265655	0.00891565	0.0120913	0.0192006	0.0120565		C22:0	0.00480575	0.00189198	0.00684099	0.0118804	0.0039872	0.00540737	0.00858676	0.00539183
		total FFA	1.77192	1.48219	2.30701	2.2333	2.83214	2.11168	3.27616	3.28687			total FFA	0.197596	0.192697	0.289007	0.329909	0.267743	0.3241	0.334618	0.245272		total FFA	0.0883676	0.0861768	0.129248	0.14754	0.119738	0.144942	0.149646	0.109689
				1 Vs 2	1 VS 3	1 VS 4		5 VS 6	5 VS 7	5 vs 8
	sig. diff. test	C16:3		0.662051	0.0196567	0.00115489		5.75552e-05	0.0237857	0.000473095
		C16:2		0.739227	0.927946	0.0284938		0.0614645	0.00484025	0.011041
		C16:1		0.746086	0.647691	0.158803		0.0115092	0.0218409	0.0195073
		C16:0		0.488252	0.0488017	0.135208		0.0223001	0.0408124	0.0361522
		C18:3		0.342717	0.0184163	0.0248612		0.185525	0.0127496	0.0161893
		C18:2		0.375569	0.240721	0.0245022		0.0914124	0.426636	0.969376
		C18:1		0.00560292	0.17102	0.0799844		0.0244826	0.172272	0.539998
		C18:0		0.00154863	0.258343	0.277773		0.00278544	0.149415	0.00514489
		C20:2		0.00990884	0.321313	0.998531		0.446545	0.000225064	0.168356
		C20:1		0.941824	0.025717	0.115244		0.0173244	0.00530947	0.00557333
		C20:0		0.0610537	0.014878	0.0130205		0.263302	0.0564499	0.0329544
		C22:1		0.0738961	0.132203	0.668147		0.000173272	0.0010868	0.000609496
		C22:0		0.0218851	0.32922	0.77523		0.0564028	0.105371	0.0435763
		total FFA		0.0468997	0.0110047	0.0334806		0.00534383	0.0506679	0.023361
			1		2		3		4		5		6		7		8
		C16:3	0.126254	0.00929608	0.119882	0.0105149	0.0925879	0.00618824	0.0583848	0.00282677	0.197893	0.00863304	0.109021	0.005991	0.132985	0.0191874	0.126685	0.00910864
		C16:2	0.0296885	0.00274229	0.0283938	0.00256628	0.0292982	0.00315467	0.0539484	0.00750341	0.109997	0.00749859	0.0876355	0.00703266	0.156178	0.00913689	0.182465	0.0175961
		C16:1	0.04578	0.00528554	0.0434782	0.0043704	0.0428721	0.00296959	0.0574539	0.0053384	0.112427	0.00497657	0.0813455	0.00762275	0.0889777	0.00643902	0.08221	0.00843833
		C16:0	0.394876	0.032197	0.364639	0.0262482	0.623343	0.0830777	0.509333	0.058419	0.511619	0.0304801	0.385597	0.0325016	0.696858	0.0635695	0.713056	0.0668366
		C18:3	0.431946	0.056234	0.359193	0.0448216	0.697536	0.0691262	0.647358	0.0542898	0.665574	0.0798811	0.532817	0.0371534	1.03061	0.0817705	0.96939	0.054663
		C18:2	0.378725	0.0350428	0.337944	0.0252838	0.428704	0.0142468	0.51887	0.0366017	0.732853	0.0408391	0.527832	0.0917874	0.671788	0.0597873	0.736325	0.0765955
		C18:1	0.114509	0.00974666	0.0682593	0.00503032	0.142589	0.0155193	0.143221	0.0104834	0.207036	0.0151766	0.149507	0.014202	0.176424	0.0136317	0.220635	0.0148666
		C18:0	0.142516	0.00939925	0.0843786	0.00774395	0.125945	0.00985151	0.123119	0.0135709	0.13482	0.00968711	0.0798142	0.00841554	0.109357	0.0125539	0.0882526	0.00600366
		C20:2	0.0124853	0.00119663	0.00715149	0.0010254	0.0110821	0.000448819	0.0124877	0.000207465	0.0215689	0.00224875	0.0243782	0.00268719	0.0409249	0.00204617	0.0261896	0.00205846
		C20:1	0.0120455	0.00105963	0.0121451	0.000785849	0.00849386	0.000640183	0.0094863	0.000986263	0.0230769	0.00175585	0.0327504	0.00258619	0.0146592	0.00116941	0.014634	0.00129583
		C20:0	0.0220742	0.00310367	0.0141429	0.0010084	0.0359293	0.00323236	0.0344545	0.0021106	0.0316567	0.00473367	0.0251759	0.00219344	0.0445187	0.00298067	0.0487138	0.00463893
		C22:1	0.00799172	0.000406584	0.006238	0.00071275	0.00685251	0.000537452	0.00830947	0.000583197	0.0104433	0.000556579	0.0178331	0.000846241	0.0214711	0.00154394	0.0214497	0.00139677
		C22:0	0.0530252	0.00480575	0.036345	0.00189198	0.0617758	0.00684099	0.0568772	0.0118804	0.0731707	0.0039872	0.0579766	0.00540737	0.0914082	0.00858676	0.0568599	0.00539183
		total FFA	1.77192	0.0883676	1.48219	0.0861768	2.30701	0.129248	2.2333	0.14754	2.83214	0.119738	2.11168	0.144942	3.27616	0.149646	3.28687	0.109689
			1		2		3		4		5		6		7		8
		C16:0	0.394876	0.032197	0.364639	0.0262482	0.623343	0.0830777	0.509333	0.058419	0.511619	0.0304801	0.385597	0.0325016	0.696858	0.0635695	0.713056	0.0668366
		C16:1	0.04578	0.00528554	0.0434782	0.0043704	0.0428721	0.00296959	0.0574539	0.0053384	0.112427	0.00497657	0.0813455	0.00762275	0.0889777	0.00643902	0.08221	0.00843833
		C16:2	0.0296885	0.00274229	0.0283938	0.00256628	0.0292982	0.00315467	0.0539484	0.00750341	0.109997	0.00749859	0.0876355	0.00703266	0.156178	0.00913689	0.182465	0.0175961
		C16:3	0.126254	0.00929608	0.119882	0.0105149	0.0925879	0.00618824	0.0583848	0.00282677	0.197893	0.00863304	0.109021	0.005991	0.132985	0.0191874	0.126685	0.00910864
		C18:0	0.142516	0.00939925	0.0843786	0.00774395	0.125945	0.00985151	0.123119	0.0135709	0.13482	0.00968711	0.0798142	0.00841554	0.109357	0.0125539	0.0882526	0.00600366
		C18:1	0.114509	0.00974666	0.0682593	0.00503032	0.142589	0.0155193	0.143221	0.0104834	0.207036	0.0151766	0.149507	0.014202	0.176424	0.0136317	0.220635	0.0148666
		C18:2	0.378725	0.0350428	0.337944	0.0252838	0.428704	0.0142468	0.51887	0.0366017	0.732853	0.0408391	0.527832	0.0917874	0.671788	0.0597873	0.736325	0.0765955
		C18:3	0.431946	0.056234	0.359193	0.0448216	0.697536	0.0691262	0.647358	0.0542898	0.665574	0.0798811	0.532817	0.0371534	1.03061	0.0817705	0.96939	0.054663
		C20:0	0.0220742	0.00310367	0.0141429	0.0010084	0.0359293	0.00323236	0.0344545	0.0021106	0.0316567	0.00473367	0.0251759	0.00219344	0.0445187	0.00298067	0.0487138	0.00463893
		C20:1	0.0120455	0.00105963	0.0121451	0.000785849	0.00849386	0.000640183	0.0094863	0.000986263	0.0230769	0.00175585	0.0327504	0.00258619	0.0146592	0.00116941	0.014634	0.00129583
		C20:2	0.0124853	0.00119663	0.00715149	0.0010254	0.0110821	0.000448819	0.0124877	0.000207465	0.0215689	0.00224875	0.0243782	0.00268719	0.0409249	0.00204617	0.0261896	0.00205846
		C22:0	0.0530252	0.00480575	0.036345	0.00189198	0.0617758	0.00684099	0.0568772	0.0118804	0.0731707	0.0039872	0.0579766	0.00540737	0.0914082	0.00858676	0.0568599	0.00539183
		C22:1	0.00799172	0.000406584	0.006238	0.00071275	0.00685251	0.000537452	0.00830947	0.000583197	0.0104433	0.000556579	0.0178331	0.000846241	0.0214711	0.00154394	0.0214497	0.00139677
		total FFA	1.77192	0.0883676	1.48219	0.0861768	2.30701	0.129248	2.2333	0.14754	2.83214	0.119738	2.11168	0.144942	3.27616	0.149646	3.28687	0.109689

## Sheet: Lysolipids
Lysolipids: Effects of pPLAIIIγ-KO and OE on lysophospholipid (Lysolipid) levels in Arabidopsis.
	#N/A
	Your name and Experiment
	Sample no.		3	4	5	6	7		9	10	11	14	15		17	18	19	20	21		25	26	27	28	29		31	32	33		4		6	7	8	9	10		3	4	5	6	7		9	10	11	14	15
	Sample description		1--1	1--2	1--3	1--4	1--5		2--1	2--2	2--3	2--4	2--5		3--1	3--2	3--3	3--4	3--5		4--1	4--2	4--3	4--4	4--5		5--1	5--2	5--3	5--4	5--5		6--1	6--2	6--3	6--4	6--5		7--1	7--2	7--3	7--4	7--5		8--1	8--2	8--3	8--4	8--5
	LysoPC 16:1		0.000789595	0.000830618	0.00224293	0.00197501	0.000908251	0	0.000439289	0.00102812	0.000400266	0.000796668	0.000500755	0	0.00120651	0.00170427	0.00107812	0.000507723	0.00204893	0	0.00153221	0.00115431	0.00106403	0.00112588	0.00211261	0	0.000756647	0.00104531	0.00113089	0.00161348	0.0017867	0	0.000592713	0.000795742	0.00163039	0.000898257	0.00111242	0	0.00205156	0.00256195	0.00187117	0.00200869	0.00388283	0	0.0017176	0.00279412	0.00177729	0.00344864	0.00299633
	LysoPC 16:0		0.0180473	0.0146484	0.0150051	0.0247289	0.0142237		0.00929225	0.0121953	0.00589628	0.00708508	0.00804472	0	0.0188082	0.0199313	0.0202141	0.0153171	0.0203878	0	0.0159881	0.0205483	0.0197869	0.0185711	0.0231269	0	0.0165912	0.0171729	0.0174032	0.0175119	0.0234626	0	0.00707957	0.0114267	0.0166308	0.00983852	0.0120362	0	0.0274354	0.0301483	0.0190375	0.0301985	0.0359782	0	0.0282817	0.0267623	0.0284264	0.051955	0.0287199
	LysoPC 18:3		0.0248702	0.0249907	0.0290576	0.0345617	0.0269795		0.0145776	0.0310717	0.0173808	0.0123752	0.0140198	0	0.0303029	0.0366129	0.03034	0.0321025	0.0371545	0	0.0301506	0.0333388	0.0321367	0.0309011	0.0359769	0	0.0260844	0.030323	0.0290819	0.0284489	0.0324175	0	0.0120347	0.0150695	0.0238556	0.0148549	0.0184065	0	0.043417	0.0411645	0.031757	0.0385738	0.047013	0	0.0465195	0.048806	0.0493869	0.0707305	0.0403153
	LysoPC 18:2		0.0134422	0.0153991	0.0256527	0.0173265	0.0219406		0.0121893	0.0200608	0.00738075	0.0120313	0.00949878	0	0.0257718	0.0330682	0.0191843	0.0221382	0.0188767	0	0.0241606	0.024785	0.025582	0.0233453	0.0246854	0	0.0163729	0.0262095	0.0183894	0.0262068	0.0191478	0	0.0102284	0.0115472	0.0202564	0.0185133	0.0133049	0	0.0351584	0.0332978	0.0235383	0.0274853	0.0382762	0	0.0312352	0.0416817	0.0327607	0.0583129	0.0289554
	LysoPC 18:1		0.00269886	0.00316594	0.00476807	0.00394984	0.00376317		0.00169955	0.00255727	0.00136383	0.0018425	0.001624	0	0.00468703	0.00499522	0.00438304	0.00424131	0.00376184	0	0.00519497	0.00434005	0.00498503	0.00296186	0.00408343	0	0.00395735	0.00441568	0.0051353	0.00511362	0.00358089	0	0.00173751	0.00264715	0.00341846	0.00232804	0.00300112	0	0.00652783	0.00689747	0.00496148	0.00440291	0.0101759	0	0.00498148	0.00626777	0.00466522	0.00742704	0.00550888
	LysoPC 18:0		0.00214659	0.00188875	0.00266504	0.00204406	0.00299521		0.00128896	0.00106299	0.00120469	0.000675301	0.000390259	0	0.00222069	0.00128395	0.000936642	0.00105323	0.00134914	0	0.00117181	0.00312184	0.00165273	0.00250259	0.00157358	0	0.00111765	0.0028069	0.00201223	0.00313137	0.00378382	0	0.001333	0.00197351	0.00310716	0.00131262	0.00280449	0	0.00328598	0.00348568	0.00277853	0.00362957	0.0060185	0	0.00425608	0.00219318	0.00493887	0.00598728	0.00260026
	Total LysoPC		0.0619947	0.0609236	0.0793914	0.084586	0.0708104		0.039487	0.0679762	0.0336266	0.0348061	0.0340783	0	0.0829971	0.104038	0.0811617	0.0803344	0.0890956	0	0.0781983	0.0872883	0.0852074	0.0794079	0.0915589	0	0.0648801	0.0819732	0.073153	0.082026	0.0841793	0	0.033006	0.0434598	0.0688988	0.0477457	0.0506656	0	0.117876	0.117556	0.0839439	0.106299	0.141345	0	0.116992	0.128505	0.103863	0.215954	0.109096
	LysoPE 16:1		0.00103626	0.000744938	0.00349853	0.00105354	0.00253797		0.00450881	0.00155333	0.00152993	0.00393129	0.00271197	0	0.00720962	0.00387399	0.00403236	0.00341882	0.00606105	0	0.00372623	0.000755037	0.00403472	0.00227166	0.00129336	0	0.00174967	0.0020681	0.0251229	0.000744592	0.00746909	0	0.00111166	0.0036544	0.00280438	0	0.00556416	0	0.00211151	0.013276	0.00692596	0.00819424	0.00210715	0	0.0063761	0	0.00414334	0.0100044	0.00286642
	LysoPE 16:0		0.0420943	0.0121621	0.0270886	0.0269605	0.032601		0.0241464	0.0136725	0.00482946	0.0156175	0.0200206	0	0.0541976	0.0395767	0.0350656	0.021699	0.0472719	0	0.0278252	0.0378507	0.0483286	0.0386507	0.0275902	0	0.0332782	0.0407552	0.0657737	0.0303383	0.041009	0	0.0154492	0.0261808	0.0364291	0.00950106	0.0276624	0	0.0691091	0.0894505	0.0300127	0.059441	0.0428067	0	0.0637942	0.0461925	0.0498924	0.0958102	0.050768
	LysoPE 18:3		0.015334	0.0122104	0.0210088	0.0183149	0.0203584		0.0141497	0.0206846	0.00849454	0.0129019	0.00744377	0	0.0279057	0.0383028	0.0186819	0.0214893	0.0245958	0	0.0335258	0.0230572	0.0305326	0.0204793	0.0293822	0	0.0170007	0.0304399	0.0189409	0.0288089	0.0210759	0	0.0117588	0.0121159	0.0212285	0.0127762	0.015793	0	0.0416746	0.0354246	0.0307877	0.0274547	0.0377176	0	0.0381988	0.0298954	0.0400302	0.0822501	0.0403302
	LysoPE 18:2		0.0241866	0.0141969	0.0281703	0.0200358	0.0288493		0.0164882	0.0220712	0.00887027	0.0128622	0.0138614	0	0.0415778	0.0461474	0.0297287	0.0244845	0.0278625	0	0.0347961	0.0284594	0.0317686	0.0353716	0.0355928	0	0.0247452	0.0332794	0.0315774	0.0299962	0.0261241	0	0.0156491	0.0178055	0.030945	0.0148861	0.0229755	0	0.0566594	0.0515888	0.0379669	0.0413283	0.0540948	0	0.0604486	0.0934753	0.036277	0.0804788	0.049782
	LysoPE 18:1		0.00595325	0.00314035	0.00160134	0.00241737	0.00605036		0.00122217	0.0010008	0.00160194	0.00267608	0.00192932	0	0.00359338	0.00374845	0.00545975	0.00267601	0.00510755	0	0.00506871	0.00398963	0.00437728	0.00735937	0.00346365	0	0.000455456	0.0030179	0.00508093	0.00172393	0.00500771	0	0.00242749	0.00279625	0.00523119	0.00153057	0.0034068	0	0.00789053	0.00947745	0.00368194	0.0053983	0.00618882	0	0.00897357	0.00589617	0.00541503	0.0128106	0.00639576
	Total LysoPE		0.0886044	0.0424547	0.0813676	0.0687821	0.0903971		0.0605152	0.0589824	0.0253261	0.0479889	0.0459671	0	0.134484	0.131649	0.0929683	0.0737677	0.110899	0	0.104942	0.0941119	0.119042	0.104133	0.0973221	0	0.0772291	0.109561	0.146496	0.0916119	0.100686	0	0.0463963	0.0625528	0.0966382	0.0386939	0.0754018	0	0.177445	0.199217	0.109375	0.141816	0.142915	0	0.177791	0.175459	0.135758	0.281354	0.150142
			WT0	KO0	OE20	OE30	WT 100mM 3h	KO 100 mM 3h	OE2 100 mM 3h	OE3 100 mM 3h
	average		1	2	3	4	5	6	7	8
	LysoPC 16:1		0.00134928	0.000633019	0.00130911	0.00139781	0.00126661	0.0010059	0.00247524	0.0025468
	LysoPC 16:0		0.0173307	0.00850274	0.0189317	0.0196043	0.0184284	0.0114023	0.0285596	0.0328291
	LysoPC 18:3		0.0280919	0.017885	0.0333025	0.0325008	0.0292711	0.0168442	0.040385	0.0511516
	LysoPC 18:2		0.0187522	0.0122322	0.0238078	0.0245117	0.0212653	0.0147701	0.0315512	0.0385892
	LysoPC 18:1		0.00366917	0.00181743	0.00441369	0.00431307	0.00444057	0.00262646	0.00659313	0.00577008
	LysoPC 18:0		0.00234793	0.00092444	0.00136873	0.00200451	0.00257039	0.00210616	0.00383965	0.00399513
	Total LysoPC		0.0715412	0.0419948	0.0875253	0.0843322	0.0772423	0.0487552	0.113404	0.134882
	LysoPE 16:1		0.00177425	0.00284707	0.00491917	0.0024162	0.00743088	0.00262692	0.00652296	0.00467804
	LysoPE 16:0		0.0281813	0.0156573	0.0395622	0.0360491	0.0422309	0.0230445	0.058164	0.0612914
	LysoPE 18:3		0.0174453	0.0127349	0.0261951	0.0273954	0.0232533	0.0147345	0.0346118	0.046141
	LysoPE 18:2		0.0230878	0.0148306	0.0339602	0.0331977	0.0291445	0.0204523	0.0483276	0.0640923
	LysoPE 18:1		0.00383253	0.00168606	0.00411703	0.00485173	0.00305719	0.00307846	0.00652741	0.00789822
	Total LysoPE		0.0743212	0.047756	0.108754	0.10391	0.105117	0.0639366	0.154154	0.184101
	sig. diff. test			1 vs 2	1 vs 3	1 vs 4		5 vs 6	5 vs 7	5 vs 8
	LysoPC 16:1			0.0845338	0.92459	0.899535		0.344493	0.0274969	0.0162343
	LysoPC 16:0			0.00719398	0.492209	0.356415		0.00875095	0.0172906	0.0375453
	LysoPC 18:3			0.0371278	0.0571451	0.0736778		0.00158052	0.00905637	0.0119663
	LysoPC 18:2			0.0682817	0.181393	0.0600994		0.0524472	0.01701	0.0288158
	LysoPC 18:1			0.00334059	0.115431	0.258689		0.00264094	0.100128	0.0584338
	LysoPC 18:0			0.000823223	0.0128926	0.432144		0.456277	0.12108	0.137714
	Total LysoPC			0.00763402	0.0376086	0.0513673		0.0048595	0.0143429	0.048419
	LysoPE 16:1			0.221268	0.00960805	0.466614		0.358004	0.863145	0.59644
	LysoPE 16:0			0.0696355	0.161576	0.242829		0.0422791	0.230461	0.128025
	LysoPE 18:3			0.144208	0.0611548	0.0114773		0.0336322	0.0150733	0.0665547
	LysoPE 18:2			0.0471502	0.0669146	0.0165319		0.0416238	0.00387242	0.0265402
	LysoPE 18:1			0.0787093	0.795559	0.400551		0.985072	0.0334431	0.0219089
	Total LysoPE			0.0430659	0.0473465	0.0246147		0.0299711	0.0380028	0.0330908
SD	LysoPC 16:1		0.000701233	0.000270223	0.00059363	0.000439785	0.000423754	0.000396172	0.000829291	0.000767508
	LysoPC 16:0		0.00440179	0.00241205	0.00211212	0.00262097	0.00283662	0.0034954	0.00616807	0.0107186
	LysoPC 18:3		0.00400076	0.00758911	0.00335449	0.00229133	0.00233844	0.00452322	0.00573267	0.0115199
	LysoPC 18:2		0.00498135	0.00480461	0.00587564	0.000826779	0.00462474	0.00439523	0.00595875	0.0120359
	LysoPC 18:1		0.000788976	0.000448625	0.000465956	0.00088155	0.000690798	0.000641744	0.00225792	0.00110725
	LysoPC 18:0		0.000464557	0.000380141	0.000504887	0.000790468	0.0010326	0.000826853	0.0012599	0.00159061
	Total LysoPC		0.0104426	0.0147114	0.0098468	0.00555886	0.00810761	0.0131007	0.0208345	0.0462613
	LysoPE 16:1		0.00119163	0.00135681	0.00163401	0.00144714	0.0102317	0.00217436	0.00467758	0.00376513
	LysoPE 16:0		0.0108675	0.00728502	0.0123789	0.00866003	0.01396	0.0106233	0.0230684	0.0204112
	LysoPE 18:3		0.0036675	0.00527265	0.00759398	0.00543193	0.00601968	0.00396358	0.00561332	0.0206275
	LysoPE 18:2		0.00609504	0.00488655	0.00937326	0.00306231	0.00361314	0.00666188	0.00821051	0.0230414
	LysoPE 18:1		0.00205403	0.00065787	0.00114789	0.00151908	0.00202782	0.00138215	0.0022387	0.0030708
	Total LysoPE		0.0197374	0.0140995	0.0258073	0.00961102	0.0260371	0.0231712	0.0348455	0.0571465
SE	LysoPC 16:1		0.000313601	0.000120847	0.00026548	0.000196678	0.000189509	0.000177173	0.00037087	0.00034324
	LysoPC 16:0		0.00196854	0.0010787	0.00094457	0.00117213	0.00126858	0.00156319	0.00275844	0.00479351
	LysoPC 18:3		0.0017892	0.00339395	0.00150017	0.00102471	0.00104578	0.00202284	0.00256373	0.00515186
	LysoPC 18:2		0.00222773	0.00214869	0.00262767	0.000369747	0.00206825	0.00196561	0.00266483	0.00538262
	LysoPC 18:1		0.000352841	0.000200631	0.000208382	0.000394241	0.000308934	0.000286997	0.00100977	0.000495178
	LysoPC 18:0		0.000207756	0.000170004	0.000225792	0.000353508	0.000461791	0.00036978	0.000563443	0.000711341
	Total LysoPC		0.00467009	0.00657912	0.00440362	0.002486	0.00362583	0.00585881	0.00931746	0.0206887
	LysoPE 16:1		0.000532914	0.000606786	0.000730751	0.000647182	0.00457576	0.000972401	0.00209188	0.00168382
	LysoPE 16:0		0.00486007	0.00325796	0.005536	0.00387288	0.00624308	0.0047509	0.0103165	0.00912816
	LysoPE 18:3		0.00164016	0.002358	0.00339613	0.00242923	0.00269208	0.00177257	0.00251035	0.0092249
	LysoPE 18:2		0.00272579	0.00218533	0.00419185	0.00136951	0.00161584	0.00297928	0.00367185	0.0103044
	LysoPE 18:1		0.00091859	0.000294208	0.000513353	0.000679354	0.000906868	0.000618118	0.00100118	0.0013733
	Total LysoPE		0.00882681	0.00630549	0.0115414	0.00429818	0.0116441	0.0103625	0.0155834	0.0255567
			WT0		KO0		OE20		OE30		WT100		KO100		OE2 100		OE3 100
	LysoPC 16:1		0.00134928	0.000313601	0.000633019	0.000120847	0.00130911	0.00026548	0.00139781	0.000196678	0.00126661	0.000189509	0.0010059	0.000177173	0.00247524	0.00037087	0.0025468	0.00034324
	LysoPC 16:0		0.0173307	0.00196854	0.00850274	0.0010787	0.0189317	0.00094457	0.0196043	0.00117213	0.0184284	0.00126858	0.0114023	0.00156319	0.0285596	0.00275844	0.0328291	0.00479351
	LysoPC 18:3		0.0280919	0.0017892	0.017885	0.00339395	0.0333025	0.00150017	0.0325008	0.00102471	0.0292711	0.00104578	0.0168442	0.00202284	0.040385	0.00256373	0.0511516	0.00515186
	LysoPC 18:2		0.0187522	0.00222773	0.0122322	0.00214869	0.0238078	0.00262767	0.0245117	0.000369747	0.0212653	0.00206825	0.0147701	0.00196561	0.0315512	0.00266483	0.0385892	0.00538262
	LysoPC 18:1		0.00366917	0.000352841	0.00181743	0.000200631	0.00441369	0.000208382	0.00431307	0.000394241	0.00444057	0.000308934	0.00262646	0.000286997	0.00659313	0.00100977	0.00577008	0.000495178
	LysoPC 18:0		0.00234793	0.000207756	0.00092444	0.000170004	0.00136873	0.000225792	0.00200451	0.000353508	0.00257039	0.000461791	0.00210616	0.00036978	0.00383965	0.000563443	0.00399513	0.000711341
	Total LysoPC		0.0715412	0.00467009	0.0419948	0.00657912	0.0875253	0.00440362	0.0843322	0.002486	0.0772423	0.00362583	0.0487552	0.00585881	0.113404	0.00931746	0.134882	0.0206887
	LysoPE 16:1		0.00177425	0.000532914	0.00284707	0.000606786	0.00491917	0.000730751	0.0024162	0.000647182	0.00743088	0.00457576	0.00262692	0.000972401	0.00652296	0.00209188	0.00467804	0.00168382
	LysoPE 16:0		0.0281813	0.00486007	0.0156573	0.00325796	0.0395622	0.005536	0.0360491	0.00387288	0.0422309	0.00624308	0.0230445	0.0047509	0.058164	0.0103165	0.0612914	0.00912816
	LysoPE 18:3		0.0174453	0.00164016	0.0127349	0.002358	0.0261951	0.00339613	0.0273954	0.00242923	0.0232533	0.00269208	0.0147345	0.00177257	0.0346118	0.00251035	0.046141	0.0092249
	LysoPE 18:2		0.0230878	0.00272579	0.0148306	0.00218533	0.0339602	0.00419185	0.0331977	0.00136951	0.0291445	0.00161584	0.0204523	0.00297928	0.0483276	0.00367185	0.0640923	0.0103044
	LysoPE 18:1		0.00383253	0.00091859	0.00168606	0.000294208	0.00411703	0.000513353	0.00485173	0.000679354	0.00305719	0.000906868	0.00307846	0.000618118	0.00652741	0.00100118	0.00789822	0.0013733
	Total LysoPE		0.0743212	0.00882681	0.047756	0.00630549	0.108754	0.0115414	0.10391	0.00429818	0.105117	0.0116441	0.0639366	0.0103625	0.154154	0.0155834	0.184101	0.0255567
[truncated: 8 more columns]
